# Supplementary material for: A small effect of conservation agriculture on soil biodiversity that differs between biological kingdoms and geographic locations
Source: iScience. 2021 Mar 8;24(4):102280. doi: 10.1016/j.isci.2021.102280 (PMC8008184; doi:10.1016/j.isci.2021.102280)
Supplement: Table S1. Commercial spray diary data broken down by management and product type, related to Figures 2, 3, and 4 [file mmc2.xlsx]

## Sheet: Sheet1
Table S1 - commercial spray diary data. Product types and the vineyards where used are confidential.
Management	TreatmentDate	Target	SprayType	RatePerHa	AmountUsed	Units		Management	TreatmentDate	Target	SprayType	RatePerHa	AmountUsed	Units
Conventional	2015-05-22	Additive	Ground	70.4	0.889	g/100L		Conservation	2015-09-16	Additive	Ground	162	1035	g/100L	Number of events
Conventional	2015-09-17	Additive	Ground	100	1461.24	g/100L		Conservation	2015-09-16	Additive	Ground	100	31.05	g/100L	Conventional	579
Conventional	2015-09-17	Additive	Ground	162	54.12	g/100L		Conservation	2015-11-26	Additive	Ground	162	1035	g/100L	Conservation	465
Conventional	2015-09-20	Additive	Ground	560	6.9	g/100L		Conservation	2015-11-26	Additive	Ground	100	41.4	g/100L	fold diff	1.24516
Conventional	2015-09-20	Additive	Ground	560	5.16	g/100L		Conservation	2016-02-24	Powdery Mildew	Foliar	900	666.9	g/100L
Conventional	2015-09-28	Additive	Ground	63	15.444	g/100L		Conservation	2016-02-24	Downy Mildew	Foliar	270	9.263	g/100L	Rate per Ha	Sum	Mean	SE		Mann-Whitney U test on mean rate per Ha
Conventional	2015-10-30	Fertiliser	Foliar	5000	345	g/100L		Conservation	2016-02-24	Powdery Mildew	Foliar	900	666.9	g/100L	Conventional	83743.8	145.895	23.0931		Z	6.41
Conventional	2015-10-30	Fertiliser	Foliar	5000	258	g/100L		Conservation	2016-02-24	Downy Mildew	Foliar	270	8.04	g/100L	Conservation	24105.5	52.1764	10.1149		n	574
Conventional	2015-11-19	Additive	Ground	63.825	2808	g/100L		Conservation	2015-09-03	Fertiliser	Foliar	60	NA	g/ha	fold diff	3.47405	2.79619			P	1.4x10^-10
Conventional	2015-11-21	Mealy Bug	Foliar	250	21.915	g/100L		Conservation	2015-09-03	Fertiliser	Foliar	250	NA	g/ha
Conventional	2016-01-20	Additive	Ground	560	4.3	g/100L		Conservation	2015-10-02	Fertiliser	Foliar	60	NA	g/ha	Sum of applications
Conventional	2016-01-20	Additive	Ground	560	1676.7	g/100L		Conservation	2015-10-02	Fertiliser	Foliar	250	NA	g/ha		Kg/Ha	L/Ha	mL/Ha	g/Ha	g/100L
Conventional	2016-02-24	Powdery Mildew	Foliar	900	361.8	g/100L		Conservation	2015-10-15	Mealy Bug	Foliar	250	12.25	g/Ha	Conventional	1681.93	1152.32	17226	12940	21139.2
Conventional	2016-02-24	Downy Mildew	Foliar	270	5.025	g/100L		Conservation	2015-11-05	Mealy Bug	Foliar	250	4.9	g/Ha	Conservation	906.5	586.5	6954	3220	2864
Conventional	2016-02-24	Powdery Mildew	Foliar	900	361.8	g/100L		Conservation	2015-11-06	Mealy Bug	Foliar	300	207	g/Ha
Conventional	2016-02-24	Downy Mildew	Foliar	270	5.025	g/100L		Conservation	2015-12-02	Botrytis	Foliar	1000	1945.8	g/Ha	fold diff	1.85541	1.96474	2.47714	4.01863	7.38101
Conventional	2016-02-24	Powdery Mildew	Foliar	900	361.8	g/100L		Conservation	2016-01-13	Botrytis	Foliar	800	9.188	g/Ha	mean fold difference
Conventional	2016-02-24	Downy Mildew	Foliar	270	5.025	g/100L		Conservation	2015-11-24	Downy Mildew	Foliar	NA	NA	Kg/100L	3.53939
Conventional	2016-02-24	Powdery Mildew	Foliar	900	361.8	g/100L		Conservation	2015-10-01	Fertiliser	Fertigation	20	25.875	Kg/Ha
Conventional	2016-02-24	Downy Mildew	Foliar	270	5.025	g/100L		Conservation	2015-10-06	Downy Mildew	Foliar	2.5	39.33	Kg/Ha
Conventional	2016-02-24	Powdery Mildew	Foliar	900	361.8	g/100L		Conservation	2015-10-06	Powdery Mildew	Foliar	3.8	207	Kg/Ha
Conventional	2016-02-24	Downy Mildew	Foliar	270	5.025	g/100L		Conservation	2015-10-06	Powdery Mildew	Foliar	5	2.205	Kg/Ha
Conventional	2016-02-24	Powdery Mildew	Foliar	900	361.8	g/100L		Conservation	2015-10-06	Downy Mildew	Foliar	0.9	12.25	Kg/Ha
Conventional	2016-02-24	Downy Mildew	Foliar	270	5.025	g/100L		Conservation	2015-10-09	Fertiliser	Fertigation	20	39.33	Kg/Ha
Conventional	2016-02-24	Powdery Mildew	Foliar	900	361.8	g/100L		Conservation	2015-10-14	Powdery Mildew	Foliar	5	NA	kg/ha
Conventional	2016-02-24	Downy Mildew	Foliar	270	NA	g/100L		Conservation	2015-10-14	Downy Mildew	Foliar	0.3	NA	kg/ha
Conventional	2015-10-31	Downy Mildew	Foliar	700	3360	g/Ha		Conservation	2015-10-15	Powdery Mildew	Foliar	5	2.45	Kg/Ha
Conventional	2015-11-10	Mealy Bug	Foliar	290	NA	g/Ha		Conservation	2015-10-15	Downy Mildew	Foliar	1	612.5	Kg/Ha
Conventional	2015-11-14	Mealy Bug	Foliar	250	12.36	g/Ha		Conservation	2015-10-16	Powdery Mildew	Foliar	3.8	25.875	Kg/Ha
Conventional	2015-11-24	Downy Mildew	Foliar	500	2400	g/Ha		Conservation	2015-10-16	Downy Mildew	Foliar	2.5	207	Kg/Ha
Conventional	2015-12-04	Botrytis	Foliar	800	230	g/Ha		Conservation	2015-10-19	Powdery Mildew	Foliar	4	2.4	Kg/Ha
Conventional	2015-12-07	Botrytis	Foliar	800	172	g/Ha		Conservation	2015-10-19	Downy Mildew	Foliar	0.6	16	Kg/Ha
Conventional	2015-12-07	Botrytis	Foliar	900	781.56	g/Ha		Conservation	2015-10-19	Powdery Mildew	foliar	4	NA	kg/ha
Conventional	2015-12-10	Botrytis	Foliar	800	927	g/Ha		Conservation	2015-10-19	Powdery Mildew	Foliar	4.7	NA	kg/ha
Conventional	2015-12-11	Botrytis	Foliar	1000	2466.56	g/Ha		Conservation	2015-10-19	Downy Mildew	Foliar	0.5	NA	kg/ha
Conventional	2015-12-15	Botrytis	Foliar	800	3840	g/Ha		Conservation	2015-10-26	Powdery Mildew	Foliar	5	6.95	Kg/Ha
Conventional	2015-12-23	Botrytis	Foliar	1000	335	g/Ha		Conservation	2015-10-27	Powdery Mildew	Foliar	3.8	25.875	Kg/Ha
Conventional	2015-12-23	Botrytis	Foliar	1000	335	g/Ha		Conservation	2015-10-27	Downy Mildew	Foliar	2.5	207	Kg/Ha
Conventional	2015-12-23	Botrytis	Foliar	1000	335	g/Ha		Conservation	2015-10-27	Powdery Mildew	Foliar	5	4.9	Kg/Ha
Conventional	2015-12-30	Downy Mildew	Foliar	500	2400	g/Ha		Conservation	2015-10-28	Powdery Mildew	Foliar	4	NA	kg/ha
Conventional	2015-12-31	Botrytis	Foliar	800	5.25	g/Ha		Conservation	2015-10-28	Downy Mildew	Foliar	0.6	NA	kg/ha
Conventional	2015-12-31	Botrytis	Foliar	800	5.25	g/Ha		Conservation	2015-10-28	Fertiliser	Foliar	0.5	NA	kg/ha
Conventional	2016-01-28	Downy Mildew	Foliar	500	2400	g/Ha		Conservation	2015-10-28	Powdery Mildew	Foliar	5	NA	kg/ha
Conventional	2016-02-04	Downy Mildew	Foliar	500	2400	g/Ha		Conservation	2015-10-28	Downy Mildew	Foliar	0.24	NA	kg/ha
Conventional	2015-10-09	Powdery Mildew	Foliar	3.75	NA	KG/100L		Conservation	2015-10-29	Powdery Mildew	Foliar	5.5	3.088	Kg/Ha
Conventional	2015-10-27	Powdery Mildew	Foliar	3.75	NA	KG/100L		Conservation	2015-10-29	Powdery Mildew	Foliar	5.5	3.088	Kg/Ha
Conventional	2015-11-07	Powdery Mildew	Foliar	3.75	NA	KG/100L		Conservation	2015-10-30	Powdery Mildew	Foliar	3.5	NA	kg/ha
Conventional	2015-11-24	Powdery Mildew	Foliar	5.5	NA	KG/100L		Conservation	2015-10-31	Powdery Mildew	Foliar	6	NA	kg/ha
Conventional	2015-11-24	Downy Mildew	Foliar	NA	NA	KG/100L		Conservation	2015-10-31	Powdery Mildew	Foliar	3	NA	kg/ha
Conventional	2015-12-20	Powdery Mildew	Foliar	5	NA	KG/100L		Conservation	2015-11-02	Powdery Mildew	foliar	4	NA	kg/ha
Conventional	2016-02-11	Powdery Mildew	Foliar	6	NA	KG/100L		Conservation	2015-11-02	Downy Mildew	foliar	0.5	NA	kg/ha
Conventional	2015-10-01	Fertiliser	Ground	100	4870	Kg/Ha		Conservation	2015-11-02	Fertiliser	Ground	116	NA	kg/ha
Conventional	2015-10-01	Fertiliser	Ground	200	3652.5	Kg/Ha		Conservation	2015-11-04	Fertiliser	Fertigation	20	39.33	Kg/Ha
Conventional	2015-10-01	Fertiliser	Ground	150	3652.5	Kg/Ha		Conservation	2015-11-05	Powdery Mildew	Foliar	5	612.5	Kg/Ha
Conventional	2015-10-01	Additive	Ground	150	1826.25	Kg/Ha		Conservation	2015-11-05	Fertiliser	Foliar	5	245	Kg/Ha
Conventional	2015-10-01	Fertiliser	Ground	75	116.88	Kg/Ha		Conservation	2015-11-05	Powdery Mildew	Foliar	4	2.4	Kg/Ha
Conventional	2015-10-07	Powdery Mildew	Foliar	5	5.25	Kg/Ha		Conservation	2015-11-05	Downy Mildew	Foliar	0.6	15.45	Kg/Ha
Conventional	2015-10-07	Powdery Mildew	Foliar	5	5.25	Kg/Ha		Conservation	2015-11-06	Powdery Mildew	Foliar	3.8	25.875	Kg/Ha
Conventional	2015-10-07	Powdery Mildew	Foliar	5	5.25	Kg/Ha		Conservation	2015-11-06	Downy Mildew	Foliar	2.5	3105	Kg/Ha
Conventional	2015-10-09	Powdery Mildew	Foliar	3.6	22.55	Kg/Ha		Conservation	2015-11-06	Powdery Mildew	Foliar	4	NA	kg/ha
Conventional	2015-10-09	Downy Mildew	Foliar	2.5	32.472	Kg/Ha		Conservation	2015-11-07	Fertiliser	Fertigation	20	39.33	Kg/Ha
Conventional	2015-10-13	Downy Mildew	Foliar	1	19.8	Kg/Ha		Conservation	2015-11-08	Powdery Mildew	Foliar	5	6.95	Kg/Ha
Conventional	2015-10-13	Powdery Mildew	Foliar	5	3.96	Kg/Ha		Conservation	2015-11-08	Powdery Mildew	Foliar	3.5	NA	kg/ha
Conventional	2015-10-15	Powdery Mildew	Foliar	5	1.035	Kg/Ha		Conservation	2015-11-09	Powdery Mildew	foliar	5	NA	kg/ha
Conventional	2015-10-15	Downy Mildew	Foliar	0.9	345	Kg/Ha		Conservation	2015-11-09	Downy Mildew	foliar	0.4	NA	kg/ha
Conventional	2015-10-15	Powdery Mildew	Foliar	5	0.774	Kg/Ha		Conservation	2015-11-09	Fertiliser	foliar	1	NA	kg/ha
Conventional	2015-10-15	Downy Mildew	Foliar	0.9	258	Kg/Ha		Conservation	2015-11-11	Powdery Mildew	Foliar	4	NA	kg/ha
Conventional	2015-10-15	Powdery Mildew	Foliar	5	5.25	Kg/Ha		Conservation	2015-11-13	Downy Mildew	Foliar	1	7.35	Kg/Ha
Conventional	2015-10-15	Powdery Mildew	Foliar	5	5.25	Kg/Ha		Conservation	2015-11-13	Powdery Mildew	Foliar	3	98	Kg/Ha
Conventional	2015-10-15	Powdery Mildew	Foliar	5	5.25	Kg/Ha		Conservation	2015-11-17	Powdery Mildew	Foliar	3.8	25.875	Kg/Ha
Conventional	2015-10-15	Powdery Mildew	Foliar	3.8	49.856	Kg/Ha		Conservation	2015-11-17	Downy Mildew	Foliar	2.5	3105	Kg/Ha
Conventional	2015-10-15	Powdery Mildew	Foliar	3.3	15.444	Kg/Ha		Conservation	2015-11-17	Powdery Mildew	Foliar	5	2.4	Kg/Ha
Conventional	2015-10-20	Fertiliser	Fertigation	20	32.472	Kg/Ha		Conservation	2015-11-17	Downy Mildew	Foliar	0.6	20	Kg/Ha
Conventional	2015-10-20	Powdery Mildew	Foliar	3.6	22.55	Kg/Ha		Conservation	2015-11-17	Powdery Mildew	Foliar	5	3.892	Kg/Ha
Conventional	2015-10-20	Downy Mildew	Foliar	2.5	5.75	Kg/Ha		Conservation	2015-11-17	Downy Mildew	Foliar	0.7	6.95	Kg/Ha
Conventional	2015-10-20	Powdery Mildew	Foliar	4	19.2	Kg/Ha		Conservation	2015-11-17	Powdery Mildew	foliar	5	NA	kg/ha
Conventional	2015-10-20	Downy Mildew	Foliar	1	4.8	Kg/Ha		Conservation	2015-11-17	Downy Mildew	foliar	0.5	NA	kg/ha
Conventional	2015-10-22	Powdery Mildew	Foliar	5	5.25	Kg/Ha		Conservation	2015-11-19	Powdery Mildew	Foliar	5.5	2.47	Kg/Ha
Conventional	2015-10-22	Powdery Mildew	Foliar	5	5.25	Kg/Ha		Conservation	2015-11-19	Powdery Mildew	Foliar	5.5	2.47	Kg/Ha
Conventional	2015-10-22	Powdery Mildew	Foliar	5	278.25	Kg/Ha		Conservation	2015-11-19	Powdery Mildew	Foliar	4	NA	kg/ha
Conventional	2015-10-23	Powdery Mildew	Foliar	3.3	10.764	Kg/Ha		Conservation	2015-11-23	Powdery Mildew	Foliar	6	NA	kg/ha
Conventional	2015-10-23	Downy Mildew	Foliar	2.3	15.444	Kg/Ha		Conservation	2015-11-25	Powdery Mildew	Foliar	3.8	6210	Kg/Ha
Conventional	2015-10-23	Fertiliser	Foliar	3.3	14.04	Kg/Ha		Conservation	2015-11-25	Downy Mildew	Foliar	2.5	3.105	Kg/Ha
Conventional	2015-10-24	Powdery Mildew	Foliar	3	35.064	Kg/Ha		Conservation	2015-11-25	Fertiliser	Foliar	3.8	1676.7	Kg/Ha
Conventional	2015-10-24	Downy Mildew	Foliar	0.9	2435	Kg/Ha		Conservation	2015-11-25	Powdery Mildew	Foliar	3	4.9	Kg/Ha
Conventional	2015-10-24	Powdery Mildew	Foliar	3.8	78.72	Kg/Ha		Conservation	2015-11-25	Powdery Mildew	Foliar	4	NA	kg/ha
Conventional	2015-10-24	Downy Mildew	Foliar	2.6	49.856	Kg/Ha		Conservation	2015-11-25	Downy Mildew	Foliar	0.6	NA	kg/ha
Conventional	2015-10-25	Downy Mildew	Foliar	1	15.84	Kg/Ha		Conservation	2015-11-26	Powdery Mildew	Foliar	5	6.95	Kg/Ha
Conventional	2015-10-25	Powdery Mildew	Foliar	4	15.84	Kg/Ha		Conservation	2015-11-26	Fertiliser	Foliar	1.5	5.56	Kg/Ha
Conventional	2015-10-25	Fertiliser	Foliar	4	1584	Kg/Ha		Conservation	2015-11-26	Powdery Mildew	Foliar	5	NA	kg/ha
Conventional	2015-10-29	Powdery Mildew	Foliar	3.6	22.55	Kg/Ha		Conservation	2015-11-26	Downy Mildew	Foliar	2	NA	kg/ha
Conventional	2015-10-29	Downy Mildew	Foliar	2.5	32.472	Kg/Ha		Conservation	2015-11-27	Powdery Mildew	Foliar	5	16	Kg/Ha
Conventional	2015-10-29	Powdery Mildew	Foliar	5	5.25	Kg/Ha		Conservation	2015-11-27	Powdery Mildew	Foliar	4	8	Kg/Ha
Conventional	2015-10-29	Powdery Mildew	Foliar	5	5.25	Kg/Ha		Conservation	2015-11-28	Powdery Mildew	Foliar	3.5	NA	kg/ha
Conventional	2015-10-29	Powdery Mildew	Foliar	5	0.788	Kg/Ha		Conservation	2015-11-29	Powdery Mildew	foliar	4	NA	kg/ha
Conventional	2015-10-29	Powdery Mildew	Foliar	5.5	3.35	Kg/Ha		Conservation	2015-11-29	Fertiliser	foliar	1	NA	kg/ha
Conventional	2015-10-29	Downy Mildew	Foliar	2.5	1.34	Kg/Ha		Conservation	2015-11-30	Powdery Mildew	Foliar	3	6.175	Kg/Ha
Conventional	2015-10-30	Powdery Mildew	Foliar	5	1.035	Kg/Ha		Conservation	2015-11-30	Botrytis	Foliar	2.5	2.47	Kg/Ha
Conventional	2015-10-30	Downy Mildew	Foliar	0.9	5750	Kg/Ha		Conservation	2015-11-30	Powdery Mildew	Foliar	3	6.175	Kg/Ha
Conventional	2015-10-30	Powdery Mildew	Foliar	5	0.774	Kg/Ha		Conservation	2015-11-30	Botrytis	Foliar	2.5	2.47	Kg/Ha
Conventional	2015-10-30	Downy Mildew	Foliar	0.9	4300	Kg/Ha		Conservation	2015-12-01	Fertiliser	Foliar	1	NA	kg/ha
Conventional	2015-10-30	Powdery Mildew	Foliar	3	51.135	Kg/Ha		Conservation	2015-12-02	Powdery Mildew	Foliar	3.8	3239.55	Kg/Ha
Conventional	2015-10-30	Downy Mildew	Foliar	1.05	3043.75	Kg/Ha		Conservation	2015-12-02	Powdery Mildew	Foliar	4	8.575	Kg/Ha
Conventional	2015-10-30	Fertiliser	Fertigation	40	78.72	Kg/Ha		Conservation	2015-12-03	Powdery Mildew	Foliar	4	NA	kg/ha
Conventional	2015-10-30	Powdery Mildew	Foliar	3.8	78.72	Kg/Ha		Conservation	2015-12-05	Powdery Mildew	Foliar	5	9.73	Kg/Ha
Conventional	2015-10-30	Fertiliser	Foliar	3.8	34.112	Kg/Ha		Conservation	2015-12-05	Botrytis	Foliar	1.25	11.12	Kg/Ha
Conventional	2015-10-30	Downy Mildew	Foliar	2.6	524.8	Kg/Ha		Conservation	2015-12-07	Powdery Mildew	Foliar	5	8	Kg/Ha
Conventional	2015-10-30	Powdery Mildew	Foliar	3	9.828	Kg/Ha		Conservation	2015-12-07	Powdery Mildew	Foliar	4.1	8.398	Kg/Ha
Conventional	2015-10-30	Downy Mildew	Foliar	2.1	14.04	Kg/Ha		Conservation	2015-12-07	Botrytis	Foliar	3.4	1.235	Kg/Ha
Conventional	2015-10-30	Fertiliser	Foliar	3	14.04	Kg/Ha		Conservation	2015-12-07	Fertiliser	Foliar	2.7	10.127	Kg/Ha
Conventional	2015-10-31	Powdery Mildew	Foliar	4	19.2	Kg/Ha		Conservation	2015-12-07	Powdery Mildew	Foliar	4.1	8.398	Kg/Ha
Conventional	2015-11-01	Powdery Mildew	Foliar	5	15.45	Kg/Ha		Conservation	2015-12-07	Botrytis	Foliar	3.4	1.235	Kg/Ha
Conventional	2015-11-06	Powdery Mildew	Foliar	5	0.788	Kg/Ha		Conservation	2015-12-07	Fertiliser	Foliar	2.7	NA	Kg/Ha
Conventional	2015-11-06	Powdery Mildew	Foliar	5	5.25	Kg/Ha		Conservation	2015-12-08	Powdery Mildew	foliar	5	NA	kg/ha
Conventional	2015-11-07	Downy Mildew	Foliar	1	15.84	Kg/Ha		Conservation	2015-12-08	Downy Mildew	foliar	0.3	NA	kg/ha
Conventional	2015-11-07	Powdery Mildew	Foliar	4	15.84	Kg/Ha		Conservation	2015-12-08	Powdery Mildew	Foliar	3.5	NA	kg/ha
Conventional	2015-11-07	Fertiliser	Foliar	4	1584	Kg/Ha		Conservation	2015-12-08	Powdery Mildew	Foliar	5	NA	kg/ha
Conventional	2015-11-09	Powdery Mildew	Foliar	3.8	49.856	Kg/Ha		Conservation	2015-12-08	Botrytis	Foliar	2.5	NA	kg/ha
Conventional	2015-11-09	Fertiliser	Foliar	3.8	34.112	Kg/Ha		Conservation	2015-12-09	Powdery Mildew	Foliar	4	NA	kg/ha
Conventional	2015-11-09	Downy Mildew	Foliar	2.6	49.856	Kg/Ha		Conservation	2015-12-10	Powdery Mildew	Foliar	4	NA	kg/ha
Conventional	2015-11-09	Powdery Mildew	Foliar	3	37.44	Kg/Ha		Conservation	2015-12-10	Downy Mildew	Foliar	0.24	NA	kg/ha
Conventional	2015-11-10	Powdery Mildew	Foliar	3.6	22.55	Kg/Ha		Conservation	2015-12-11	Powdery Mildew	Foliar	5	65.205	Kg/Ha
Conventional	2015-11-10	Downy Mildew	Foliar	2.5	2706	Kg/Ha		Conservation	2015-12-15	Fertiliser	Fertigation	20	51.75	Kg/Ha
Conventional	2015-11-10	Powdery Mildew	Foliar	4	43.465	Kg/Ha		Conservation	2015-12-16	Powdery Mildew	Foliar	5	16	Kg/Ha
Conventional	2015-11-10	Downy Mildew	Foliar	1.05	608.75	Kg/Ha		Conservation	2015-12-16	Powdery Mildew	Foliar	4	20	Kg/Ha
Conventional	2015-11-11	Powdery Mildew	Foliar	5	1.035	Kg/Ha		Conservation	2015-12-16	Powdery Mildew	Foliar	5.5	2.47	Kg/Ha
Conventional	2015-11-11	Downy Mildew	Foliar	0.9	0.172	Kg/Ha		Conservation	2015-12-16	Powdery Mildew	Foliar	5.5	2.47	Kg/Ha
Conventional	2015-11-11	Powdery Mildew	Foliar	5	0.774	Kg/Ha		Conservation	2015-12-17	Powdery Mildew	Foliar	5	NA	kg/ha
Conventional	2015-11-11	Downy Mildew	Foliar	0.9	0.129	Kg/Ha		Conservation	2015-12-17	Powdery Mildew	Foliar	5	NA	kg/ha
Conventional	2015-11-11	Fertiliser	Fertigation	25	97.4	Kg/Ha		Conservation	2015-12-17	Downy Mildew	Foliar	0.54	NA	kg/ha
Conventional	2015-11-12	Powdery Mildew	Foliar	5	24	Kg/Ha		Conservation	2015-12-18	Powdery Mildew	Foliar	3.5	NA	kg/ha
Conventional	2015-11-12	Downy Mildew	Foliar	2	9.6	Kg/Ha		Conservation	2015-12-20	Powdery Mildew	Foliar	4	NA	kg/ha
Conventional	2015-11-14	Powdery Mildew	Foliar	5	6.18	Kg/Ha		Conservation	2015-12-20	Downy Mildew	Foliar	0.24	NA	kg/ha
Conventional	2015-11-14	Downy Mildew	Foliar	2	772.5	Kg/Ha		Conservation	2015-12-21	Powdery Mildew	foliar	5	NA	kg/ha
Conventional	2015-11-18	Powdery Mildew	Foliar	5	2.1	Kg/Ha		Conservation	2015-12-21	Downy Mildew	foliar	0.3	NA	kg/ha
Conventional	2015-11-18	Downy Mildew	Foliar	2	5.25	Kg/Ha		Conservation	2015-12-21	Fertiliser	foliar	2	NA	kg/ha
Conventional	2015-11-18	Powdery Mildew	Foliar	5	2.1	Kg/Ha		Conservation	2015-12-22	Powdery Mildew	Foliar	5	65.205	Kg/Ha
Conventional	2015-11-18	Downy Mildew	Foliar	2	5.25	Kg/Ha		Conservation	2015-12-23	Powdery Mildew	Foliar	5	0.8	Kg/Ha
Conventional	2015-11-18	Powdery Mildew	Foliar	5	2.1	Kg/Ha		Conservation	2015-12-23	Downy Mildew	Foliar	0.2	20	Kg/Ha
Conventional	2015-11-18	Downy Mildew	Foliar	2	5.25	Kg/Ha		Conservation	2015-12-23	Powdery Mildew	Foliar	5	9.73	Kg/Ha
Conventional	2015-11-18	Powdery Mildew	Foliar	5.5	3.35	Kg/Ha		Conservation	2015-12-23	Powdery Mildew	Foliar	5.5	2.47	Kg/Ha
Conventional	2015-11-18	Downy Mildew	Foliar	2.5	7.37	Kg/Ha		Conservation	2015-12-23	Powdery Mildew	Foliar	5.5	2.47	Kg/Ha
Conventional	2015-11-18	Powdery Mildew	Foliar	5.5	3.35	Kg/Ha		Conservation	2015-12-24	Downy Mildew	Foliar	0.6	NA	kg/ha
Conventional	2015-11-18	Downy Mildew	Foliar	2.5	804	Kg/Ha		Conservation	2015-12-24	Powdery Mildew	Foliar	1.5	NA	kg/ha
Conventional	2015-11-19	Fertiliser	Fertigation	20	32.472	Kg/Ha		Conservation	2015-12-28	Powdery Mildew	Foliar	5	NA	kg/ha
Conventional	2015-11-19	Downy Mildew	Foliar	2	19.8	Kg/Ha		Conservation	2015-12-28	Powdery Mildew	Foliar	3.5	NA	kg/ha
Conventional	2015-11-19	Powdery Mildew	Foliar	5	3.96	Kg/Ha		Conservation	2015-12-31	Powdery Mildew	Foliar	5	65.205	Kg/Ha
Conventional	2015-11-19	Powdery Mildew	Foliar	3.8	49.856	Kg/Ha		Conservation	2015-12-31	Powdery Mildew	Foliar	3.5	4.9	Kg/Ha
Conventional	2015-11-19	Fertiliser	Foliar	3.8	34.112	Kg/Ha		Conservation	2015-12-31	Powdery Mildew	Foliar	5	11.12	Kg/Ha
Conventional	2015-11-19	Downy Mildew	Foliar	2.6	49.856	Kg/Ha		Conservation	2015-12-31	Botrytis	Foliar	1.25	11.12	Kg/Ha
Conventional	2015-11-19	Powdery Mildew	Foliar	3.3	10.764	Kg/Ha		Conservation	2015-12-31	Powdery Mildew	Foliar	5.5	2.47	Kg/Ha
Conventional	2015-11-19	Downy Mildew	Foliar	2.3	7.956	Kg/Ha		Conservation	2015-12-31	Powdery Mildew	Foliar	5.5	2.47	Kg/Ha
Conventional	2015-11-20	Powdery Mildew	Foliar	3.6	22.55	Kg/Ha		Conservation	2016-01-05	Powdery Mildew	foliar	5	NA	kg/ha
Conventional	2015-11-20	Downy Mildew	Foliar	2.5	2.706	Kg/Ha		Conservation	2016-01-05	Downy Mildew	foliar	0.3	NA	kg/ha
Conventional	2015-11-20	Fertiliser	Foliar	3.6	32.472	Kg/Ha		Conservation	2016-01-06	Powdery Mildew	Foliar	5	1.2	Kg/Ha
Conventional	2015-11-21	Powdery Mildew	Foliar	4	6087.5	Kg/Ha		Conservation	2016-01-06	Downy Mildew	Foliar	0.3	20	Kg/Ha
Conventional	2015-11-21	Downy Mildew	Foliar	0.9	3043.75	Kg/Ha		Conservation	2016-01-06	Downy Mildew	Foliar	0.6	NA	kg/ha
Conventional	2015-11-24	Powdery Mildew	Foliar	5	2.3	Kg/Ha		Conservation	2016-01-06	Powdery Mildew	Foliar	1.8	NA	kg/ha
Conventional	2015-11-24	Downy Mildew	Foliar	2	0.184	Kg/Ha		Conservation	2016-01-06	Powdery Mildew	Foliar	3.5	NA	kg/ha
Conventional	2015-11-24	Powdery Mildew	Foliar	5	1.72	Kg/Ha		Conservation	2016-01-06	Powdery Mildew	Foliar	4	NA	kg/ha
Conventional	2015-11-24	Downy Mildew	Foliar	2	0.138	Kg/Ha		Conservation	2016-01-06	Downy Mildew	Foliar	0.24	NA	kg/ha
Conventional	2015-11-24	Powdery Mildew	Foliar	5	24	Kg/Ha		Conservation	2016-01-08	Powdery Mildew	Foliar	5	51.75	Kg/Ha
Conventional	2015-11-26	Powdery Mildew	Foliar	5	6.18	Kg/Ha		Conservation	2016-01-08	Powdery Mildew	Foliar	5	NA	kg/ha
Conventional	2015-11-30	Fertiliser	Fertigation	10	243.5	Kg/Ha		Conservation	2016-01-08	Downy Mildew	Foliar	0.54	NA	kg/ha
Conventional	2015-11-30	Fertiliser	Fertigation	10	25.568	Kg/Ha		Conservation	2016-01-12	Powdery Mildew	Foliar	5	11.12	Kg/Ha
Conventional	2015-11-30	Powdery Mildew	Foliar	3	1301.04	Kg/Ha		Conservation	2016-01-13	Powdery Mildew	Foliar	3.75	1.225	Kg/Ha
Conventional	2015-12-01	Powdery Mildew	Foliar	3.6	5412	Kg/Ha		Conservation	2016-01-13	Powdery Mildew	Foliar	5.5	2.47	Kg/Ha
Conventional	2015-12-01	Downy Mildew	Foliar	1.05	14.61	Kg/Ha		Conservation	2016-01-13	Powdery Mildew	Foliar	5.5	2.47	Kg/Ha
Conventional	2015-12-01	Powdery Mildew	Foliar	3.8	7872	Kg/Ha		Conservation	2016-01-14	Powdery Mildew	Foliar	5	NA	kg/ha
Conventional	2015-12-02	Powdery Mildew	Foliar	4	990	Kg/Ha		Conservation	2016-01-14	Botrytis	Foliar	2.5	NA	kg/ha
Conventional	2015-12-04	Powdery Mildew	Foliar	3	2.3	Kg/Ha		Conservation	2016-01-17	Powdery Mildew	Foliar	3.5	NA	kg/ha
Conventional	2015-12-04	Downy Mildew	Foliar	2	920	Kg/Ha		Conservation	2016-01-18	Powdery Mildew	foliar	5	NA	kg/ha
Conventional	2015-12-07	Powdery Mildew	Foliar	3	1.72	Kg/Ha		Conservation	2016-01-18	Botrytis	foliar	4	NA	kg/ha
Conventional	2015-12-07	Downy Mildew	Foliar	2	688	Kg/Ha		Conservation	2016-01-18	Fertiliser	foliar	1	NA	kg/ha
Conventional	2015-12-07	Powdery Mildew	Foliar	5	1.05	Kg/Ha		Conservation	2016-01-18	Powdery Mildew	Foliar	5	NA	kg/ha
Conventional	2015-12-07	Powdery Mildew	Foliar	5	1.05	Kg/Ha		Conservation	2016-01-19	Powdery Mildew	Foliar	5	39.33	Kg/Ha
Conventional	2015-12-07	Powdery Mildew	Foliar	5	1.05	Kg/Ha		Conservation	2016-01-20	Powdery Mildew	Foliar	5	8	Kg/Ha
Conventional	2015-12-07	Powdery Mildew	Foliar	3.3	4212	Kg/Ha		Conservation	2016-01-20	Powdery Mildew	Foliar	5.5	4.94	Kg/Ha
Conventional	2015-12-08	Additive	Ground	0.24	84.008	Kg/Ha		Conservation	2016-01-20	Powdery Mildew	Foliar	4	NA	kg/ha
Conventional	2015-12-08	Powdery Mildew	Foliar	5	24	Kg/Ha		Conservation	2016-01-20	Downy Mildew	Foliar	0.24	NA	kg/ha
Conventional	2015-12-10	Powdery Mildew	Foliar	3.6	2.706	Kg/Ha		Conservation	2016-01-21	Powdery Mildew	Foliar	5	NA	kg/ha
Conventional	2015-12-11	Powdery Mildew	Foliar	3.8	13120	Kg/Ha		Conservation	2016-01-23	Powdery Mildew	Foliar	5	NA	kg/ha
Conventional	2015-12-14	Powdery Mildew	Foliar	4	1188	Kg/Ha		Conservation	2016-01-23	Downy Mildew	Foliar	0.54	NA	kg/ha
Conventional	2015-12-14	Fertiliser	Foliar	3	1188	Kg/Ha		Conservation	2016-01-26	Powdery Mildew	Foliar	5	11.12	Kg/Ha
Conventional	2015-12-14	Botrytis	Foliar	1.5	8.401	Kg/Ha		Conservation	2016-01-28	Fertiliser	Fertigation	20	51.75	Kg/Ha
Conventional	2015-12-15	Powdery Mildew	Foliar	5	5.25	Kg/Ha		Conservation	2016-01-28	Powdery Mildew	Foliar	5	NA	kg/ha
Conventional	2015-12-15	Powdery Mildew	Foliar	5	5.25	Kg/Ha		Conservation	2016-01-28	Downy Mildew	Foliar	0.6	NA	kg/ha
Conventional	2015-12-15	Powdery Mildew	Foliar	5	5.25	Kg/Ha		Conservation	2016-01-28	Powdery Mildew	Foliar	1.5	NA	kg/ha
Conventional	2015-12-17	Powdery Mildew	Foliar	4.4	26.208	Kg/Ha		Conservation	2016-01-28	Powdery Mildew	foliar	5	NA	kg/ha
Conventional	2015-12-18	Powdery Mildew	Foliar	3.8	241.5	Kg/Ha		Conservation	2016-01-28	Downy Mildew	foliar	0.3	NA	kg/ha
Conventional	2015-12-18	Powdery Mildew	Foliar	3.8	180.6	Kg/Ha		Conservation	2016-01-28	Fertiliser	foliar	2	NA	kg/ha
Conventional	2015-12-21	Powdery Mildew	Foliar	4.8	54.12	Kg/Ha		Conservation	2016-01-28	Powdery Mildew	Foliar	3.5	NA	kg/ha
Conventional	2015-12-21	Powdery Mildew	Foliar	5	3.936	Kg/Ha		Conservation	2016-01-29	Powdery Mildew	Foliar	5	21.735	Kg/Ha
Conventional	2015-12-21	Powdery Mildew	Foliar	5	3.936	Kg/Ha		Conservation	2016-01-29	Powdery Mildew	Foliar	5	2.205	Kg/Ha
Conventional	2015-12-23	Powdery Mildew	Foliar	4	396	Kg/Ha		Conservation	2016-01-29	Downy Mildew	Foliar	0.9	12.25	Kg/Ha
Conventional	2015-12-23	Powdery Mildew	Foliar	5	5.25	Kg/Ha		Conservation	2016-01-30	Powdery Mildew	Foliar	1.5	NA	kg/ha
Conventional	2015-12-23	Powdery Mildew	Foliar	5	5.25	Kg/Ha		Conservation	2016-01-30	Downy Mildew	Foliar	0.05	NA	kg/ha
Conventional	2015-12-23	Powdery Mildew	Foliar	5	309	Kg/Ha		Conservation	2016-02-03	Powdery Mildew	Foliar	5	2.47	Kg/Ha
Conventional	2015-12-23	Powdery Mildew	Foliar	4.4	26.208	Kg/Ha		Conservation	2016-02-03	Powdery Mildew	Foliar	5	2.47	Kg/Ha
Conventional	2015-12-29	Powdery Mildew	Foliar	4.8	54.12	Kg/Ha		Conservation	2016-02-03	Powdery Mildew	Foliar	5	NA	kg/ha
Conventional	2015-12-29	Powdery Mildew	Foliar	3.8	241.5	Kg/Ha		Conservation	2016-02-07	Powdery Mildew	Foliar	3.5	NA	kg/ha
Conventional	2015-12-29	Powdery Mildew	Foliar	3.8	180.6	Kg/Ha		Conservation	2016-02-10	Powdery Mildew	Foliar	5	21.735	Kg/Ha
Conventional	2015-12-29	Powdery Mildew	Foliar	5	15.45	Kg/Ha		Conservation	2016-02-10	Powdery Mildew	Foliar	5	27.8	Kg/Ha
Conventional	2015-12-30	Fertiliser	Foliar	3	194.8	Kg/Ha		Conservation	2016-02-10	Powdery Mildew	Foliar	5	27.8	Kg/Ha
Conventional	2015-12-30	Powdery Mildew	Foliar	4	48.7	Kg/Ha		Conservation	2016-02-10	Powdery Mildew	Foliar	5	NA	kg/ha
Conventional	2015-12-30	Fertiliser	Foliar	1.5	243.5	Kg/Ha		Conservation	2016-02-10	Powdery Mildew	Foliar	0.3	NA	kg/ha
Conventional	2015-12-30	Fertiliser	Foliar	3	243.5	Kg/Ha		Conservation	2016-02-10	Downy Mildew	Foliar	0.54	NA	kg/ha
Conventional	2015-12-30	Powdery Mildew	Foliar	4	60.875	Kg/Ha		Conservation	2016-02-12	Powdery Mildew	Foliar	5	NA	kg/ha
Conventional	2015-12-30	Fertiliser	Foliar	1.5	304.375	Kg/Ha		Conservation	2016-02-16	Powdery Mildew	Foliar	5	NA	kg/ha
Conventional	2015-12-30	Fertiliser	Fertigation	35	3.936	Kg/Ha		Conservation	2016-02-16	Downy Mildew	Foliar	0.54	NA	kg/ha
Conventional	2015-12-30	Powdery Mildew	Foliar	4.4	781.56	Kg/Ha		Conservation	2016-02-18	Powdery Mildew	Foliar	3.5	NA	kg/ha
Conventional	2015-12-30	Powdery Mildew	Foliar	5.5	6.7	Kg/Ha		Conservation	2016-02-19	Powdery Mildew	Foliar	5.5	2.47	Kg/Ha
Conventional	2015-12-30	Fertiliser	Foliar	5	7.37	Kg/Ha		Conservation	2016-02-19	Powdery Mildew	Foliar	5.5	2.47	Kg/Ha
Conventional	2015-12-30	Powdery Mildew	Foliar	5.5	6.7	Kg/Ha		Conservation	2016-02-19	Botrytis	foliar	2.5	NA	kg/ha
Conventional	2015-12-30	Fertiliser	Foliar	5	7.37	Kg/Ha		Conservation	2016-02-19	Powdery Mildew	foliar	4	NA	kg/ha
Conventional	2015-12-30	Powdery Mildew	Foliar	5.5	6.7	Kg/Ha		Conservation	2016-02-20	Powdery Mildew	Foliar	5	13.455	Kg/Ha
Conventional	2015-12-30	Fertiliser	Foliar	5	7.37	Kg/Ha		Conservation	2016-02-22	Powdery Mildew	Foliar	5	13.9	Kg/Ha
Conventional	2015-12-30	Powdery Mildew	Foliar	5	24	Kg/Ha		Conservation	2016-02-24	Botrytis	Foliar	2	NA	kg/ha
Conventional	2015-12-31	Powdery Mildew	Foliar	5	0.945	Kg/Ha		Conservation	2016-03-03	Downy Mildew	Foliar	1	12.25	Kg/Ha
Conventional	2015-12-31	Downy Mildew	Foliar	0.9	840	Kg/Ha		Conservation	2016-03-03	Powdery Mildew	Foliar	5	12.25	Kg/Ha
Conventional	2015-12-31	Powdery Mildew	Foliar	5	0.945	Kg/Ha		Conservation	2016-03-04	Powdery Mildew	Foliar	5	NA	kg/ha
Conventional	2015-12-31	Downy Mildew	Foliar	0.9	840	Kg/Ha		Conservation	2016-03-04	Fertiliser	Foliar	2	NA	kg/ha
Conventional	2016-01-04	Powdery Mildew	Foliar	4	1188	Kg/Ha		Conservation	2015-10-06	Powdery Mildew	Foliar	18	NA	L
Conventional	2016-01-04	Fertiliser	Foliar	3	15.84	Kg/Ha		Conservation	2015-10-28	Additive	Foliar	1.5	NA	L
Conventional	2016-01-06	Powdery Mildew	Foliar	5	3.936	Kg/Ha		Conservation	2015-11-06	Additive	Foliar	1.5	NA	L
Conventional	2016-01-06	Powdery Mildew	Foliar	5	65.6	Kg/Ha		Conservation	2015-11-11	Additive	Foliar	1.5	NA	L
Conventional	2016-01-11	Powdery Mildew	Foliar	4.8	32.472	Kg/Ha		Conservation	2015-11-19	Additive	Foliar	1.5	NA	L
Conventional	2016-01-11	Powdery Mildew	Foliar	3.8	241.5	Kg/Ha		Conservation	2015-11-25	Additive	Foliar	1.5	NA	L
Conventional	2016-01-11	Powdery Mildew	Foliar	3.8	180.6	Kg/Ha		Conservation	2015-12-03	Additive	Foliar	2	NA	L
Conventional	2016-01-11	Powdery Mildew	Foliar	5.5	7.37	Kg/Ha		Conservation	2015-12-09	Additive	Foliar	2.5	NA	L
Conventional	2016-01-11	Powdery Mildew	Foliar	5.5	7.37	Kg/Ha		Conservation	2015-12-17	Additive	Foliar	2.5	NA	L
Conventional	2016-01-11	Powdery Mildew	Foliar	5.5	6.7	Kg/Ha		Conservation	2015-12-28	Additive	Foliar	2.5	NA	L
Conventional	2016-01-12	Powdery Mildew	Foliar	5	15.45	Kg/Ha		Conservation	2016-01-21	Additive	Foliar	3.5	NA	L
Conventional	2016-01-12	Powdery Mildew	Foliar	4.4	26.208	Kg/Ha		Conservation	2016-02-12	Additive	Foliar	3.5	NA	L
Conventional	2016-01-14	Botrytis	Foliar	0.8	9.74	Kg/Ha		Conservation	2015-10-08	Powdery Mildew	Foliar	NA	NA	L/100L
Conventional	2016-01-14	Downy Mildew	Foliar	0.9	43.83	Kg/Ha		Conservation	2016-02-24	Powdery Mildew	Foliar	3.75	2223	L/100L
Conventional	2016-01-14	Botrytis	Foliar	0.8	12.175	Kg/Ha		Conservation	2016-02-24	Powdery Mildew	Foliar	3.75	2223	L/100L
Conventional	2016-01-14	Downy Mildew	Foliar	0.9	54.788	Kg/Ha		Conservation	2015-09-03	Fertiliser	Foliar	8	NA	L/ha
Conventional	2016-01-15	Powdery Mildew	Foliar	5	0.945	Kg/Ha		Conservation	2015-09-09	Powdery Mildew	Foliar	28	69.16	L/Ha
Conventional	2016-01-15	Downy Mildew	Foliar	0.9	5.25	Kg/Ha		Conservation	2015-09-09	Powdery Mildew	Foliar	28	6.175	L/Ha
Conventional	2016-01-15	Powdery Mildew	Foliar	5	0.945	Kg/Ha		Conservation	2015-09-16	Grasses & Weeds	Ground	3	41.4	L/Ha
Conventional	2016-01-15	Downy Mildew	Foliar	0.9	5.25	Kg/Ha		Conservation	2015-09-16	Grasses & Weeds	Ground	4	51.75	L/Ha
Conventional	2016-01-15	Powdery Mildew	Foliar	5	0.945	Kg/Ha		Conservation	2015-09-28	Additive	Foliar	5	10.35	L/Ha
Conventional	2016-01-15	Downy Mildew	Foliar	0.9	5.25	Kg/Ha		Conservation	2015-09-28	Mealy Bug	Foliar	1	207	L/Ha
Conventional	2016-01-15	Powdery Mildew	Foliar	5	82.656	Kg/Ha		Conservation	2015-10-05	Powdery Mildew	foliar	10.5	NA	L/ha
Conventional	2016-01-20	Powdery Mildew	Foliar	4	396	Kg/Ha		Conservation	2015-10-06	Powdery Mildew	Foliar	2.5	6.175	L/Ha
Conventional	2016-01-21	Powdery Mildew	Foliar	4.4	26.208	Kg/Ha		Conservation	2015-10-07	Powdery Mildew	Foliar	4	22.24	L/Ha
Conventional	2016-01-22	Powdery Mildew	Foliar	4.8	10.824	Kg/Ha		Conservation	2015-10-15	Fertiliser	Foliar	12	NA	L/ha
Conventional	2016-01-22	Powdery Mildew	Foliar	5.5	5.36	Kg/Ha		Conservation	2015-10-15	Fertiliser	Foliar	3	NA	L/ha
Conventional	2016-01-25	Powdery Mildew	Foliar	5	3.936	Kg/Ha		Conservation	2015-10-15	Powdery Mildew	Foliar	8.75	NA	L/ha
Conventional	2016-01-26	Powdery Mildew	Foliar	4	15.84	Kg/Ha		Conservation	2015-10-17	Powdery Mildew	Foliar	4	27.8	L/Ha
Conventional	2016-01-26	Powdery Mildew	Foliar	4	43.83	Kg/Ha		Conservation	2015-10-19	Additive	foliar	1	NA	L/ha
Conventional	2016-01-26	Downy Mildew	Foliar	0.9	12175	Kg/Ha		Conservation	2015-10-19	Fertiliser	foliar	2	NA	L/ha
Conventional	2016-01-26	Fertiliser	Foliar	3	243.5	Kg/Ha		Conservation	2015-10-19	Fertiliser	Foliar	2.3	NA	L/ha
Conventional	2016-01-26	Powdery Mildew	Foliar	4	54.788	Kg/Ha		Conservation	2015-10-19	Additive	Foliar	0.9	NA	L/ha
Conventional	2016-01-26	Downy Mildew	Foliar	0.9	15218.8	Kg/Ha		Conservation	2015-10-20	Powdery Mildew	Foliar	2.5	6.175	L/Ha
Conventional	2016-01-26	Fertiliser	Foliar	3	7.305	Kg/Ha		Conservation	2015-10-20	Powdery Mildew	Foliar	2.5	13.585	L/Ha
Conventional	2016-01-28	Powdery Mildew	Foliar	5	24	Kg/Ha		Conservation	2015-10-20	Powdery Mildew	Foliar	2	NA	L/ha
Conventional	2016-01-29	Powdery Mildew	Foliar	5	0.84	Kg/Ha		Conservation	2015-10-23	Fertiliser	Ground	9.3	NA	L/ha
Conventional	2016-01-29	Downy Mildew	Foliar	0.8	5.25	Kg/Ha		Conservation	2015-10-26	Additive	Foliar	1.25	27.8	L/Ha
Conventional	2016-01-29	Powdery Mildew	Foliar	5	0.84	Kg/Ha		Conservation	2015-10-27	Fertiliser	Foliar	2	245	L/Ha
Conventional	2016-01-29	Downy Mildew	Foliar	0.8	5.25	Kg/Ha		Conservation	2015-10-29	Additive	Foliar	1.25	2.47	L/Ha
Conventional	2016-01-29	Powdery Mildew	Foliar	5	0.84	Kg/Ha		Conservation	2015-10-29	Fertiliser	Foliar	1	13.585	L/Ha
Conventional	2016-01-29	Downy Mildew	Foliar	0.8	5.25	Kg/Ha		Conservation	2015-10-29	Additive	Foliar	1.25	2.47	L/Ha
Conventional	2016-01-30	Powdery Mildew	Foliar	5	309	Kg/Ha		Conservation	2015-10-29	Fertiliser	Foliar	1	13.585	L/Ha
Conventional	2016-02-01	Powdery Mildew	Foliar	4.4	1.404	Kg/Ha		Conservation	2015-10-30	Fertiliser	Foliar	2.3	NA	L/ha
Conventional	2016-02-02	Powdery Mildew	Foliar	4	396	Kg/Ha		Conservation	2015-10-30	Additive	Foliar	0.9	NA	L/ha
Conventional	2016-02-03	Powdery Mildew	Foliar	5	3.936	Kg/Ha		Conservation	2015-10-31	Additive	Foliar	1.25	NA	L/ha
Conventional	2016-02-03	Powdery Mildew	Foliar	5	78.72	Kg/Ha		Conservation	2015-10-31	Fertiliser	Foliar	2	NA	L/ha
Conventional	2016-02-03	Powdery Mildew	Foliar	5	6.7	Kg/Ha		Conservation	2015-11-02	Powdery Mildew	foliar	3.75	NA	L/ha
Conventional	2016-02-03	Fertiliser	Foliar	5	6.7	Kg/Ha		Conservation	2015-11-04	Fertiliser	Foliar	12	NA	L/ha
Conventional	2016-02-03	Powdery Mildew	Foliar	5	6.7	Kg/Ha		Conservation	2015-11-04	Fertiliser	Foliar	3	NA	L/ha
Conventional	2016-02-03	Fertiliser	Foliar	5	6.7	Kg/Ha		Conservation	2015-11-05	Fertiliser	Foliar	2	12.25	L/Ha
Conventional	2016-02-03	Powdery Mildew	Foliar	5	6.7	Kg/Ha		Conservation	2015-11-08	Additive	Foliar	1.25	27.8	L/Ha
Conventional	2016-02-03	Fertiliser	Foliar	5	335	Kg/Ha		Conservation	2015-11-08	Fertiliser	Foliar	2.3	NA	L/ha
Conventional	2016-02-04	Powdery Mildew	Foliar	5	24	Kg/Ha		Conservation	2015-11-08	Additive	Foliar	0.9	NA	L/ha
Conventional	2016-02-12	Powdery Mildew	Foliar	4.4	1.404	Kg/Ha		Conservation	2015-11-09	Fertiliser	foliar	3	NA	L/ha
Conventional	2016-02-16	Powdery Mildew	Foliar	5	5.25	Kg/Ha		Conservation	2015-11-17	Fertiliser	Foliar	1.88	5.175	L/Ha
Conventional	2016-02-16	Powdery Mildew	Foliar	5	5.25	Kg/Ha		Conservation	2015-11-17	Fertiliser	Foliar	0.5	3881.25	L/Ha
Conventional	2016-02-16	Powdery Mildew	Foliar	5	12.25	Kg/Ha		Conservation	2015-11-17	Additive	Foliar	1.25	5.56	L/Ha
Conventional	2016-02-19	Powdery Mildew	Foliar	5	22.24	Kg/Ha		Conservation	2015-11-17	Fertiliser	Foliar	1	27.8	L/Ha
Conventional	2016-02-23	Powdery Mildew	Foliar	5	15.45	Kg/Ha		Conservation	2015-11-17	Powdery Mildew	foliar	3.75	NA	L/ha
Conventional	2016-02-23	Powdery Mildew	Foliar	5	9.27	Kg/Ha		Conservation	2015-11-17	Fertiliser	foliar	3	NA	L/ha
Conventional	2016-02-23	Powdery Mildew	Foliar	4	15218.8	Kg/Ha		Conservation	2015-11-19	Fertiliser	Foliar	1	7.41	L/Ha
Conventional	2016-03-07	Leafroller	Foliar	0.54	247.25	Kg/Ha		Conservation	2015-11-19	Fertiliser	Foliar	3	3.088	L/Ha
Conventional	2016-03-17	Fertiliser	Fertigation	20	243.5	Kg/Ha		Conservation	2015-11-19	Additive	Foliar	1.25	13.585	L/Ha
Conventional	2016-03-17	Fertiliser	Fertigation	10	52.48	Kg/Ha		Conservation	2015-11-19	Fertiliser	Foliar	1	7.41	L/Ha
Conventional	2015-09-13	Grasses & Weeds	Ground	5	990	L/100L		Conservation	2015-11-19	Fertiliser	Foliar	3	3.088	L/Ha
Conventional	2015-10-05	Powdery Mildew	Foliar	11.25	54	L/100L		Conservation	2015-11-19	Additive	Foliar	1.25	7.41	L/Ha
Conventional	2015-10-31	Additive	Foliar	1.5	7.2	L/100L		Conservation	2015-11-23	Additive	Foliar	1.25	NA	L/ha
Conventional	2015-11-14	Grasses & Weeds	Ground	5	990	L/100L		Conservation	2015-11-23	Fertiliser	Foliar	3	NA	L/ha
Conventional	2015-11-24	Mealy Bug	Foliar	NA	NA	L/100L		Conservation	2015-11-25	Additive	Foliar	0.3	39.33	L/Ha
Conventional	2015-11-24	Additive	Foliar	1.5	7.2	L/100L		Conservation	2015-11-25	Fertiliser	Foliar	2	8.575	L/Ha
Conventional	2015-12-30	Additive	Foliar	2	9.6	L/100L		Conservation	2015-11-25	Fertiliser	Foliar	3.5	9.8	L/Ha
Conventional	2016-01-28	Additive	Foliar	2	9.6	L/100L		Conservation	2015-11-26	Grasses & Weeds	Ground	4	10.35	L/Ha
Conventional	2016-02-04	Grasses & Weeds	Ground	5	990	L/100L		Conservation	2015-11-26	Additive	Ground	1	39.33	L/Ha
Conventional	2016-02-04	Additive	Foliar	2.6	12.48	L/100L		Conservation	2015-11-26	Additive	Foliar	1.25	8.34	L/Ha
Conventional	2016-02-11	Additive	Foliar	NA	NA	L/100L		Conservation	2015-11-26	Fertiliser	Foliar	1	27.8	L/Ha
Conventional	2016-02-24	Powdery Mildew	Foliar	3.75	1206	L/100L		Conservation	2015-11-26	Fertiliser	Foliar	5	NA	L/ha
Conventional	2016-02-24	Powdery Mildew	Foliar	3.75	1206	L/100L		Conservation	2015-11-27	Fertiliser	Foliar	2	16	L/Ha
Conventional	2016-02-24	Powdery Mildew	Foliar	3.75	1206	L/100L		Conservation	2015-11-27	Fertiliser	Foliar	4	20	L/Ha
Conventional	2016-02-24	Powdery Mildew	Foliar	3.75	1206	L/100L		Conservation	2015-11-28	Fertiliser	Foliar	2.3	NA	L/ha
Conventional	2016-02-24	Powdery Mildew	Foliar	3.75	1206	L/100L		Conservation	2015-11-28	Additive	Foliar	1.4	NA	L/ha
Conventional	2016-02-24	Powdery Mildew	Foliar	3.75	1206	L/100L		Conservation	2015-11-29	Fertiliser	foliar	2	NA	L/ha
Conventional	2016-02-24	Powdery Mildew	Foliar	3.75	1206	L/100L		Conservation	2015-11-29	Fertiliser	foliar	2	NA	L/ha
Conventional	2015-05-19	Grasses & Weeds	Ground	4	9840	L/Ha		Conservation	2015-11-30	Fertiliser	Foliar	1	7.41	L/Ha
Conventional	2015-05-22	Additive	Ground	0.19	18.72	L/Ha		Conservation	2015-11-30	Fertiliser	Foliar	1	10.127	L/Ha
Conventional	2015-05-22	Grasses & Weeds	Ground	4	1287	L/Ha		Conservation	2015-12-01	Fertiliser	Foliar	5	NA	L/ha
Conventional	2015-08-14	Grasses & Weeds	Ground	6	4.02	L/Ha		Conservation	2015-12-02	Additive	Foliar	0.3	13.455	L/Ha
Conventional	2015-08-14	Fertiliser	Ground	3	1256.25	L/Ha		Conservation	2015-12-02	Botrytis	Foliar	1.3	51.75	L/Ha
Conventional	2015-08-14	Fertiliser	Ground	4	8.04	L/Ha		Conservation	2015-12-02	Fertiliser	Foliar	3.5	4.9	L/Ha
Conventional	2015-08-14	Grasses & Weeds	Ground	6	3.35	L/Ha		Conservation	2015-12-02	Fertiliser	Foliar	2	306.25	L/Ha
Conventional	2015-08-24	Grasses & Weeds	Ground	5	9.27	L/Ha		Conservation	2015-12-05	Fertiliser	Foliar	2	1.225	L/Ha
Conventional	2015-08-24	Grasses & Weeds	Ground	3	10.815	L/Ha		Conservation	2015-12-05	Additive	Foliar	0.5	490	L/Ha
Conventional	2015-08-25	Grasses & Weeds	Ground	3	14.4	L/Ha		Conservation	2015-12-05	Additive	Foliar	1.75	6.95	L/Ha
Conventional	2015-08-25	Grasses & Weeds	Ground	0.5	2.4	L/Ha		Conservation	2015-12-05	Fertiliser	Foliar	2	27.8	L/Ha
Conventional	2015-09-12	Grasses & Weeds	Ground	3.5	24.35	L/Ha		Conservation	2015-12-07	Fertiliser	Foliar	2	20	L/Ha
Conventional	2015-09-12	Additive	Ground	1	1485.35	L/Ha		Conservation	2015-12-07	Fertiliser	Foliar	0.5	6.669	L/Ha
Conventional	2015-09-13	Grasses & Weeds	Ground	250	3.96	L/Ha		Conservation	2015-12-07	Fertiliser	Foliar	0.5	6.669	L/Ha
Conventional	2015-09-16	Grasses & Weeds	Ground	5	3.15	L/Ha		Conservation	2015-12-08	Powdery Mildew	foliar	5	NA	L/ha
Conventional	2015-09-16	Grasses & Weeds	Ground	3	278.25	L/Ha		Conservation	2015-12-08	Fertiliser	foliar	2	NA	L/ha
Conventional	2015-09-16	Grasses & Weeds	Ground	5	3.15	L/Ha		Conservation	2015-12-08	Fertiliser	Foliar	2.3	NA	L/ha
Conventional	2015-09-16	Grasses & Weeds	Ground	3	278.25	L/Ha		Conservation	2015-12-08	Additive	Foliar	1.4	NA	L/ha
Conventional	2015-09-16	Grasses & Weeds	Ground	5	3.15	L/Ha		Conservation	2015-12-10	Powdery Mildew	Foliar	1.25		L/ha
Conventional	2015-09-16	Grasses & Weeds	Ground	3	3.15	L/Ha		Conservation	2015-12-11	Fertiliser	Foliar	6.3	207	L/Ha
Conventional	2015-09-17	Additive	Ground	6	180.4	L/Ha		Conservation	2015-12-16	Fertiliser	Foliar	1	7.41	L/Ha
Conventional	2015-09-20	Grasses & Weeds	Ground	4	0.69	L/Ha		Conservation	2015-12-16	Fertiliser	Foliar	3	3.088	L/Ha
Conventional	2015-09-20	Additive	Ground	0.6	644	L/Ha		Conservation	2015-12-16	Additive	Foliar	1.25	13.585	L/Ha
Conventional	2015-09-20	Grasses & Weeds	Ground	4	0.516	L/Ha		Conservation	2015-12-16	Fertiliser	Foliar	1	7.41	L/Ha
Conventional	2015-09-20	Additive	Ground	0.6	481.6	L/Ha		Conservation	2015-12-16	Fertiliser	Foliar	3	3.088	L/Ha
Conventional	2015-09-21	Grasses & Weeds	Ground	3.5	12.36	L/Ha		Conservation	2015-12-16	Additive	Foliar	1.25	13.585	L/Ha
Conventional	2015-09-28	Mealy Bug	Foliar	1	243500	L/Ha		Conservation	2015-12-17	Powdery Mildew	Foliar	5	NA	L/ha
Conventional	2015-09-28	Grasses & Weeds	Ground	3	18.72	L/Ha		Conservation	2015-12-18	Fertiliser	Foliar	4.65	NA	L/ha
Conventional	2015-09-28	Grasses & Weeds	Ground	4	0.889	L/Ha		Conservation	2015-12-20	Powdery Mildew	Foliar	1.25		L/ha
Conventional	2015-09-28	Additive	Ground	0.19	294.84	L/Ha		Conservation	2015-12-21	Additive	foliar	2	NA	L/ha
Conventional	2015-09-29	Grasses & Weeds	Ground	4	39.36	L/Ha		Conservation	2015-12-21	Fertiliser	foliar	2	NA	L/ha
Conventional	2015-09-29	Grasses & Weeds	Ground	3	524.8	L/Ha		Conservation	2015-12-21	Fertiliser	foliar	2	NA	L/ha
Conventional	2015-10-06	Powdery Mildew	Foliar	4	12.36	L/Ha		Conservation	2015-12-22	Fertiliser	Foliar	6.3	3.105	L/Ha
Conventional	2015-10-07	Powdery Mildew	Foliar	2.5	3.35	L/Ha		Conservation	2015-12-22	Additive	Foliar	0.3	1945.8	L/Ha
Conventional	2015-10-19	Powdery Mildew	Foliar	4	15.45	L/Ha		Conservation	2015-12-22	Botrytis	Foliar	1.3	51.75	L/Ha
Conventional	2015-10-20	Powdery Mildew	Foliar	2.5	7.37	L/Ha		Conservation	2015-12-22	Fertiliser	Foliar	5	12.25	L/Ha
Conventional	2015-10-29	Fertiliser	Foliar	1	402	L/Ha		Conservation	2015-12-22	Fertiliser	Foliar	5	306.25	L/Ha
Conventional	2015-11-03	Grasses & Weeds	Ground	3	241.5	L/Ha		Conservation	2015-12-23	Additive	Foliar	1.75	11.12	L/Ha
Conventional	2015-11-03	Grasses & Weeds	Ground	3	241.5	L/Ha		Conservation	2015-12-23	Fertiliser	Foliar	2	27.8	L/Ha
Conventional	2015-11-03	Grasses & Weeds	Ground	3	241.5	L/Ha		Conservation	2015-12-23	Fertiliser	Foliar	1	7.41	L/Ha
Conventional	2015-11-05	Grasses & Weeds	Ground	5	1256.25	L/Ha		Conservation	2015-12-23	Fertiliser	Foliar	3	3.088	L/Ha
Conventional	2015-11-06	Mealy Bug	Foliar	0.75	5.25	L/Ha		Conservation	2015-12-23	Additive	Foliar	1.25	13.585	L/Ha
Conventional	2015-11-06	Mealy Bug	Foliar	0.75	5.25	L/Ha		Conservation	2015-12-23	Fertiliser	Foliar	1	7.41	L/Ha
Conventional	2015-11-11	Additive	Foliar	0.15	5.75	L/Ha		Conservation	2015-12-23	Fertiliser	Foliar	3	3.088	L/Ha
Conventional	2015-11-11	Additive	Foliar	0.15	4.3	L/Ha		Conservation	2015-12-23	Additive	Foliar	1.25	13.585	L/Ha
Conventional	2015-11-14	Additive	Ground	250	7.92	L/Ha		Conservation	2015-12-24	Powdery Mildew	Foliar	6.25	NA	L/ha
Conventional	2015-11-19	Mealy Bug	Foliar	1	15.84	L/Ha		Conservation	2015-12-28	Fertiliser	Foliar	2.3	NA	L/ha
Conventional	2015-11-19	Grasses & Weeds	Ground	8	298.701	L/Ha		Conservation	2015-12-28	Additive	Foliar	1.8	NA	L/ha
Conventional	2015-11-19	Fertiliser	Foliar	1.7	2.059	L/Ha		Conservation	2015-12-30	Botrytis	Foliar	1	NA	L/ha
Conventional	2015-11-19	Fertiliser	Foliar	0.44	1.404	L/Ha		Conservation	2015-12-30	Fertiliser	Foliar	3	NA	L/ha
Conventional	2015-11-19	Additive	Foliar	0.3	14.04	L/Ha		Conservation	2015-12-31	Fertiliser	Foliar	6.3	51.75	L/Ha
Conventional	2015-11-20	Additive	Foliar	0.3	3247.2	L/Ha		Conservation	2015-12-31	Fertiliser	Foliar	2	306.25	L/Ha
Conventional	2015-11-20	Grasses & Weeds	Ground	4	18.54	L/Ha		Conservation	2015-12-31	Additive	Foliar	2	6.95	L/Ha
Conventional	2015-11-20	Grasses & Weeds	Ground	6	15.45	L/Ha		Conservation	2015-12-31	Fertiliser	Foliar	2	27.8	L/Ha
Conventional	2015-11-21	Fertiliser	Foliar	0.4	36.525	L/Ha		Conservation	2015-12-31	Fertiliser	Foliar	1	7.41	L/Ha
Conventional	2015-11-21	Fertiliser	Foliar	1.5	243.5	L/Ha		Conservation	2015-12-31	Fertiliser	Foliar	3	4940	L/Ha
Conventional	2015-11-24	Additive	Foliar	0.16	3.45	L/Ha		Conservation	2015-12-31	Fertiliser	Foliar	1	7.41	L/Ha
Conventional	2015-11-24	Additive	Foliar	0.16	2.58	L/Ha		Conservation	2015-12-31	Fertiliser	Foliar	3	4940	L/Ha
Conventional	2015-11-26	Fertiliser	Foliar	2	1854	L/Ha		Conservation	2016-01-05	Powdery Mildew	foliar	5	NA	L/ha
Conventional	2015-11-30	Fertiliser	Foliar	5	1.005	L/Ha		Conservation	2016-01-05	Fertiliser	foliar	2	NA	L/ha
Conventional	2015-11-30	Mealy Bug	Foliar	0.75	536	L/Ha		Conservation	2016-01-06	Powdery Mildew	Foliar	7.5	NA	L/ha
Conventional	2015-12-01	Powdery Mildew	Foliar	0.6	18.263	L/Ha		Conservation	2016-01-06	Fertiliser	Foliar	2.3	NA	L/ha
Conventional	2015-12-01	Mealy Bug	Foliar	0.75	97.4	L/Ha		Conservation	2016-01-06	Additive	Foliar	1.4	NA	L/ha
Conventional	2015-12-01	Fertiliser	Foliar	1.9	6.56	L/Ha		Conservation	2016-01-06	Powdery Mildew	Foliar	1.25		L/ha
Conventional	2015-12-01	Fertiliser	Foliar	0.5	3.936	L/Ha		Conservation	2016-01-08	Powdery Mildew	Foliar	5	NA	L/ha
Conventional	2015-12-01	Additive	Foliar	0.3	4106.56	L/Ha		Conservation	2016-01-12	Additive	Foliar	2	11.12	L/Ha
Conventional	2015-12-02	Botrytis	Foliar	1	15.84	L/Ha		Conservation	2016-01-12	Fertiliser	Foliar	2	27.8	L/Ha
Conventional	2015-12-07	Botrytis	Foliar	1	131.25	L/Ha		Conservation	2016-01-13	Additive	Foliar	0.5	12.25	L/Ha
Conventional	2015-12-07	Botrytis	Foliar	1	131.25	L/Ha		Conservation	2016-01-13	Fertiliser	Foliar	5	4.9	L/Ha
Conventional	2015-12-07	Botrytis	Foliar	1	131.25	L/Ha		Conservation	2016-01-13	Fertiliser	Foliar	2	12.25	L/Ha
Conventional	2015-12-08	Grasses & Weeds	Ground	4	91.312	L/Ha		Conservation	2016-01-13	Fertiliser	Foliar	1	7.41	L/Ha
Conventional	2015-12-08	Grasses & Weeds	Ground	3.75	1485.35	L/Ha		Conservation	2016-01-13	Fertiliser	Foliar	3	4940	L/Ha
Conventional	2015-12-10	Additive	Foliar	0.3	2706	L/Ha		Conservation	2016-01-13	Fertiliser	Foliar	1	7.41	L/Ha
Conventional	2015-12-10	Botrytis	Foliar	1.2	43.296	L/Ha		Conservation	2016-01-13	Fertiliser	Foliar	3	4940	L/Ha
Conventional	2015-12-11	Additive	Foliar	0.3	3.936	L/Ha		Conservation	2016-01-14	Fertiliser	Foliar	12	NA	L/ha
Conventional	2015-12-14	Leafroller	Foliar	0.15	9800.88	L/Ha		Conservation	2016-01-14	Fertiliser	Foliar	3	NA	L/ha
Conventional	2015-12-17	Fertiliser	Foliar	5.6	5616	L/Ha		Conservation	2016-01-14	Powdery Mildew	Foliar	12	NA	L/ha
Conventional	2015-12-20	Fertiliser	Foliar	3	NA	L/ha		Conservation	2016-01-14	Fertiliser	Foliar	3	NA	L/ha
Conventional	2015-12-20	Fertiliser	Foliar	0.5	NA	L/ha		Conservation	2016-01-17	Additive	Foliar	1.4	NA	L/ha
Conventional	2015-12-21	Fertiliser	Foliar	6	43.296	L/Ha		Conservation	2016-01-17	Fertiliser	Foliar	1.5	NA	L/ha
Conventional	2015-12-21	Additive	Foliar	0.3	82.656	L/Ha		Conservation	2016-01-18	Fertiliser	foliar	2	NA	L/ha
Conventional	2015-12-21	Fertiliser	Foliar	6.3	65.6	L/Ha		Conservation	2016-01-18	Fertiliser	foliar	2	NA	L/ha
Conventional	2015-12-21	Additive	Foliar	0.3	82.656	L/Ha		Conservation	2016-01-18	Fertiliser	Foliar	5	NA	L/ha
Conventional	2015-12-21	Fertiliser	Foliar	6.3	65.6	L/Ha		Conservation	2016-01-20	Fertiliser	Foliar	2	16	L/Ha
Conventional	2015-12-23	Fertiliser	Foliar	5.6	1.404	L/Ha		Conservation	2016-01-20	Fertiliser	Foliar	2	12.35	L/Ha
Conventional	2015-12-23	Additive	Foliar	0.3	20.592	L/Ha		Conservation	2016-01-20	Powdery Mildew	Foliar	1.25		L/ha
Conventional	2015-12-23	Fertiliser	Foliar	4.8	1340	L/Ha		Conservation	2016-01-23	Powdery Mildew	Foliar	5.6	NA	L/ha
Conventional	2015-12-23	Fertiliser	Foliar	4.8	1340	L/Ha		Conservation	2016-01-23	Fertiliser	Foliar	1.5	NA	L/ha
Conventional	2015-12-23	Fertiliser	Foliar	4.8	7.37	L/Ha		Conservation	2016-01-26	Additive	Foliar	2	11.12	L/Ha
Conventional	2015-12-29	Fertiliser	Foliar	6	2.706	L/Ha		Conservation	2016-01-26	Fertiliser	Foliar	2	27.8	L/Ha
Conventional	2015-12-29	Additive	Foliar	0.3	1623.6	L/Ha		Conservation	2016-01-28	Powdery Mildew	Foliar	6.25	NA	L/ha
Conventional	2015-12-29	Botrytis	Foliar	1.2	43.296	L/Ha		Conservation	2016-01-28	Fertiliser	foliar	2	NA	L/ha
Conventional	2015-12-29	Botrytis	Foliar	1	15.45	L/Ha		Conservation	2016-01-28	Fertiliser	foliar	2	NA	L/ha
Conventional	2015-12-30	Botrytis	Foliar	1	58.44	L/Ha		Conservation	2016-01-28	Fertiliser	Foliar	2.3	NA	L/ha
Conventional	2015-12-30	Additive	Foliar	1.2	73.05	L/Ha		Conservation	2016-01-28	Additive	Foliar	1.4	NA	L/ha
Conventional	2015-12-30	Fertiliser	Foliar	5	146.1	L/Ha		Conservation	2016-01-29	Powdery Mildew	Foliar	2.1	51.75	L/Ha
Conventional	2015-12-30	Botrytis	Foliar	1	73.05	L/Ha		Conservation	2016-01-29	Fertiliser	Foliar	5	4.9	L/Ha
Conventional	2015-12-30	Additive	Foliar	1.2	91.312	L/Ha		Conservation	2016-01-29	Fertiliser	Foliar	2	306.25	L/Ha
Conventional	2015-12-30	Fertiliser	Foliar	5	38.96	L/Ha		Conservation	2016-01-30	Powdery Mildew	Foliar	5.6	NA	L/ha
Conventional	2015-12-30	Botrytis	Foliar	1.1	1.404	L/Ha		Conservation	2016-02-03	Fertiliser	Foliar	1	12.35	L/Ha
Conventional	2015-12-30	Additive	Foliar	0.3	20.592	L/Ha		Conservation	2016-02-03	Fertiliser	Foliar	1	13.585	L/Ha
Conventional	2016-01-06	Additive	Foliar	0.3	82.656	L/Ha		Conservation	2016-02-03	Botrytis	Foliar	1	NA	L/ha
Conventional	2016-01-06	Fertiliser	Foliar	6.3	65.6	L/Ha		Conservation	2016-02-05	Powdery Mildew	Foliar	12	NA	L/ha
Conventional	2016-01-06	Additive	Foliar	0.3	82.656	L/Ha		Conservation	2016-02-07	Additive	Foliar	1.4	NA	L/ha
Conventional	2016-01-06	Fertiliser	Foliar	6.3	65.6	L/Ha		Conservation	2016-02-07	Fertiliser	Foliar	1.5	NA	L/ha
Conventional	2016-01-12	Fertiliser	Foliar	5.6	1.404	L/Ha		Conservation	2016-02-10	Powdery Mildew	Foliar	2.1	41.4	L/Ha
Conventional	2016-01-12	Additive	Foliar	0.3	20.592	L/Ha		Conservation	2016-02-10	Additive	Foliar	5	27.8	L/Ha
Conventional	2016-01-12	Botrytis	Foliar	2	9.6	L/Ha		Conservation	2016-02-10	Additive	Foliar	11.25	NA	L/ha
Conventional	2016-01-14	Powdery Mildew	Foliar	0.2	43.83	L/Ha		Conservation	2016-02-16	Powdery Mildew	Foliar	5	NA	L/ha
Conventional	2016-01-14	Additive	Foliar	0.9	48.7	L/Ha		Conservation	2016-02-18	Fertiliser	Foliar	2.3	NA	L/ha
Conventional	2016-01-14	Powdery Mildew	Foliar	0.2	54.788	L/Ha		Conservation	2016-02-18	Additive	Foliar	1.4	NA	L/ha
Conventional	2016-01-14	Additive	Foliar	0.9	194.8	L/Ha		Conservation	2016-02-19	Fertiliser	Foliar	1	13.585	L/Ha
Conventional	2016-01-15	Fertiliser	Foliar	6.3	3.936	L/Ha		Conservation	2016-02-19	Fertiliser	Foliar	1	9.263	L/Ha
Conventional	2016-01-15	Additive	Foliar	0.3	2466.56	L/Ha		Conservation	2016-02-19	Fertiliser	foliar	2	NA	L/ha
Conventional	2016-01-15	Botrytis	Foliar	1.3	3.936	L/Ha		Conservation	2016-02-20	Grasses & Weeds	Ground	4	0.724	L/Ha
Conventional	2016-01-16	Fertiliser	Foliar	3	NA	L/ha		Conservation	2016-02-20	Additive	Ground	0.07	51.75	L/Ha
Conventional	2016-01-16	Fertiliser	Foliar	3	NA	L/ha		Conservation	2016-02-20	Botrytis	Foliar	1.3	19.8	L/Ha
Conventional	2016-01-20	Grasses & Weeds	Ground	6	1.035	L/Ha		Conservation	2016-02-22	Additive	Foliar	2.5	11.12	L/Ha
Conventional	2016-01-20	Additive	Ground	0.9	644	L/Ha		Conservation	2016-02-22	Fertiliser	Foliar	2	329.472	L/Ha
Conventional	2016-01-20	Grasses & Weeds	Ground	6	0.774	L/Ha		Conservation	2016-03-03	Fertiliser	Foliar	5	306.25	L/Ha
Conventional	2016-01-20	Additive	Ground	0.9	481.6	L/Ha		Conservation	2016-03-04	Fertiliser	Foliar	2	NA	L/ha
Conventional	2016-01-21	Fertiliser	Foliar	5.6	1.404	L/Ha		Conservation	2016-03-22	Fertiliser	Foliar	1.5	NA	L/ha
Conventional	2016-01-21	Additive	Foliar	0.3	20.592	L/Ha		Conservation	2016-04-22	Powdery Mildew	Foliar	8	20.995	L/Ha
Conventional	2016-01-21	Grasses & Weeds	Ground	6	69.16	L/Ha		Conservation	2015-10-27	Additive	Foliar	100	245	mL/100L
Conventional	2016-01-22	Botrytis	Foliar	1.2	54.12	L/Ha		Conservation	2015-11-05	Additive	Foliar	100	12.25	mL/100L
Conventional	2016-01-22	Fertiliser	Foliar	6	43.296	L/Ha		Conservation	2015-11-06	Additive	Foliar	300	3105	mL/100L
Conventional	2016-01-25	Botrytis	Foliar	1	377.775	L/Ha		Conservation	2015-11-13	Additive	Foliar	100	2.45	mL/100L
Conventional	2016-01-25	Botrytis	Foliar	1	282.51	L/Ha		Conservation	2015-11-13	Grass Grub Beetle	Spot	NA	13.585	mL/100L
Conventional	2016-01-25	Additive	Foliar	0.3	82.656	L/Ha		Conservation	2015-11-17	Additive	Foliar	300	19.458	mL/100L
Conventional	2016-01-25	Fertiliser	Foliar	6.3	65.6	L/Ha		Conservation	2015-12-02	Additive	Foliar	125	367.5	mL/100L
Conventional	2016-01-26	Botrytis	Foliar	1	396	L/Ha		Conservation	2015-12-22	Additive	Foliar	125	8.575	mL/100L
Conventional	2016-01-26	Fertiliser	Foliar	5	146.1	L/Ha		Conservation	2015-12-31	Additive	Foliar	125	1960	mL/100L
Conventional	2016-01-26	Fertiliser	Foliar	5	182.625	L/Ha		Conservation	2015-12-31	Additive	Foliar	2000	13.585	mL/100L
Conventional	2016-01-26	Grasses & Weeds	Ground	3	14.4	L/Ha		Conservation	2015-12-31	Additive	Foliar	2000	13.585	mL/100L
Conventional	2016-02-01	Additive	Foliar	0.3	20.592	L/Ha		Conservation	2016-01-13	Additive	Foliar	2000	13.585	mL/100L
Conventional	2016-02-03	Additive	Foliar	0.3	65.6	L/Ha		Conservation	2016-01-13	Additive	Foliar	2000	13.585	mL/100L
Conventional	2016-02-03	Additive	Foliar	0.3	65.6	L/Ha		Conservation	2016-01-29	Additive	Foliar	125	2.45	mL/100L
Conventional	2016-02-03	Grasses & Weeds	Ground	6	78.72	L/Ha		Conservation	2016-03-03	Additive	Foliar	125	20	mL/100L
Conventional	2016-02-03	Grasses & Weeds	Ground	6	459.2	L/Ha		Conservation	2015-11-13	Grass Grub Beetle	Foliar	40	7.35	mL/Ha
Conventional	2016-02-04	Additive	Ground	250	5.25	L/Ha		Conservation	2015-11-17	Mealy Bug	Foliar	375	39.33	mL/Ha
Conventional	2016-02-05	Powdery Mildew	Foliar	0.12	9.74	L/Ha		Conservation	2015-11-23	Fertiliser	Foliar	150	NA	ml/ha
Conventional	2016-02-05	Powdery Mildew	Foliar	0.16	60.875	L/Ha		Conservation	2015-11-25	Powdery Mildew	Foliar	600	25.875	mL/Ha
Conventional	2016-02-05	Botrytis	Foliar	1	36.525	L/Ha		Conservation	2015-12-02	Powdery Mildew	Foliar	313	10350	mL/Ha
Conventional	2016-02-05	Additive	Foliar	0.6	243.5	L/Ha		Conservation	2015-12-02	Leafroller	Foliar	188	3.105	mL/Ha
Conventional	2016-02-11	Grasses & Weeds	Ground	6	1256.25	L/Ha		Conservation	2015-12-05	Powdery Mildew	Foliar	150	1837.5	mL/Ha
Conventional	2016-02-11	Grasses & Weeds	Ground	6	1256.25	L/Ha		Conservation	2015-12-05	Botrytis	Foliar	750	4.9	mL/Ha
Conventional	2016-02-11	Grasses & Weeds	Ground	6	1256.25	L/Ha		Conservation	2015-12-08	Fertiliser	Foliar	250	NA	ml/ha
Conventional	2016-02-11	Grasses & Weeds	Ground	6	1256.25	L/Ha		Conservation	2015-12-14	Botrytis	Foliar	750	NA	ml/ha
Conventional	2016-02-11	Grasses & Weeds	Ground	6	1256.25	L/Ha		Conservation	2015-12-14	Leafroller	Foliar	200	NA	ml/ha
Conventional	2016-02-11	Grasses & Weeds	Ground	6	1256.25	L/Ha		Conservation	2015-12-14	Powdery Mildew	Foliar	200	NA	ml/ha
Conventional	2016-02-12	Additive	Foliar	0.3	28.08	L/Ha		Conservation	2015-12-14	Additive	Foliar	400	NA	ml/ha
Conventional	2016-02-19	Additive	Foliar	0.3	65.6	L/Ha		Conservation	2015-12-22	Powdery Mildew	Foliar	188	13.455	mL/Ha
Conventional	2016-02-23	Additive	Foliar	5	15.45	L/Ha		Conservation	2015-12-22	Powdery Mildew	Foliar	200	12.25	mL/Ha
Conventional	2015-05-19	Additive	Ground	750	2912.64	mL/100L		Conservation	2015-12-30	Powdery Mildew	Foliar	250	NA	ml/ha
Conventional	2015-05-19	Additive	Ground	222	52.48	mL/100L		Conservation	2015-12-30	Additive	Foliar	400	NA	ml/ha
Conventional	2015-05-22	Additive	Ground	275	14.04	mL/100L		Conservation	2016-01-14	Fertiliser	Foliar	250	NA	ml/ha
Conventional	2015-08-14	Additive	Ground	937.5	5.36	mL/100L		Conservation	2016-01-18	Additive	Foliar	400	NA	ml/ha
Conventional	2015-08-25	Additive	Ground	400	1920	mL/100L		Conservation	2016-02-03	Additive	Foliar	400	NA	ml/ha
Conventional	2015-09-12	Additive	Ground	61	5941.4	ml/100L		Conservation	2016-03-22	Additive	Foliar	400	NA	ml/ha
Conventional	2015-09-12	Additive	Ground	244	24.35	ml/100L		Conservation	2016-04-22	Additive	Foliar	100	19.76	mL/Ha
Conventional	2015-09-16	Additive	Ground	265	5.25	mL/100L
Conventional	2015-09-16	Additive	Ground	265	5.25	mL/100L
Conventional	2015-09-16	Additive	Ground	265	5.25	mL/100L
Conventional	2015-09-28	Additive	Foliar	10000	2435	ml/100L
Conventional	2015-10-15	Additive	Foliar	50	5.75	mL/100L
Conventional	2015-10-15	Additive	Foliar	50	4.3	mL/100L
Conventional	2015-10-23	Additive	Foliar	3	14.04	mL/100L
Conventional	2015-10-24	Additive	Foliar	62.5	146.1	ml/100L
Conventional	2015-10-24	Additive	Foliar	6	34.112	mL/100L
Conventional	2015-10-30	Additive	Foliar	75	5.75	mL/100L
Conventional	2015-10-30	Additive	Foliar	75	4.3	mL/100L
Conventional	2015-10-30	Additive	Foliar	62.5	3104.62	ml/100L
Conventional	2015-10-30	Additive	Foliar	6	49.856	mL/100L
Conventional	2015-10-30	Additive	Foliar	3	14.04	mL/100L
Conventional	2015-11-03	Additive	Ground	230	3.15	mL/100L
Conventional	2015-11-03	Additive	Ground	230	3.15	mL/100L
Conventional	2015-11-03	Additive	Ground	230	5.25	mL/100L
Conventional	2015-11-05	Additive	Ground	937.5	7.37	mL/100L
Conventional	2015-11-09	Additive	Foliar	6	49.856	mL/100L
Conventional	2015-11-10	Additive	Foliar	300	2615.8	mL/100L
Conventional	2015-11-10	Additive	Foliar	75	165.58	ml/100L
Conventional	2015-11-13	Grass Grub Beetle	Spot	NA	180.4	mL/100L
Conventional	2015-11-13	Grass Grub Beetle	Spot	NA	1340	mL/100L
Conventional	2015-11-21	Additive	Foliar	125	9.74	ml/100L
Conventional	2015-11-30	Mealy Bug	Foliar	525	2472	mL/100L
Conventional	2015-12-04	Additive	Foliar	195	4.37	mL/100L
Conventional	2015-12-07	Additive	Foliar	195	3.268	mL/100L
Conventional	2015-12-07	Additive	Foliar	1200	20.592	mL/100L
Conventional	2015-12-08	Additive	Ground	61	5941.4	ml/100L
Conventional	2015-12-08	Additive	Ground	244	5.844	ml/100L
Conventional	2015-12-14	Additive	Foliar	300	15.84	mL/100L
Conventional	2015-12-14	Additive	Foliar	175	182.625	ml/100L
Conventional	2015-12-17	Additive	Foliar	1200	20.592	mL/100L
Conventional	2015-12-18	Additive	Foliar	210	4.37	mL/100L
Conventional	2015-12-18	Additive	Foliar	210	3.268	mL/100L
Conventional	2015-12-23	Additive	Foliar	100	15.84	mL/100L
Conventional	2015-12-29	Additive	Foliar	210	4.37	mL/100L
Conventional	2015-12-29	Additive	Foliar	210	3.268	mL/100L
Conventional	2015-12-29	Additive	Foliar	100	3.09	mL/100L
Conventional	2016-01-04	Additive	Foliar	100	11.88	mL/100L
Conventional	2016-01-11	Additive	Foliar	210	230	mL/100L
Conventional	2016-01-11	Additive	Foliar	210	172	mL/100L
Conventional	2016-01-20	Additive	Foliar	100	3.96	mL/100L
Conventional	2016-01-25	Additive	Foliar	328.5	0.621	mL/100L
Conventional	2016-01-25	Additive	Foliar	328.5	3.44	mL/100L
Conventional	2016-01-26	Additive	Foliar	100	15.84	mL/100L
Conventional	2016-01-26	Additive	Foliar	250	243.5	ml/100L
Conventional	2016-01-26	Additive	Foliar	250	304.375	ml/100L
Conventional	2016-01-30	Additive	Foliar	100	15.45	mL/100L
Conventional	2016-02-02	Additive	Foliar	100	19.8	mL/100L
Conventional	2016-02-11	Additive	Ground	937.5	8.04	mL/100L
Conventional	2016-02-11	Additive	Ground	937.5	8.04	mL/100L
Conventional	2016-02-11	Additive	Ground	937.5	8.04	mL/100L
Conventional	2016-02-11	Additive	Ground	937.5	8.04	mL/100L
Conventional	2016-02-11	Additive	Ground	937.5	8.04	mL/100L
Conventional	2016-02-11	Additive	Ground	937.5	5.025	mL/100L
Conventional	2016-02-23	Additive	Foliar	250	487	ml/100L
Conventional	2016-03-07	Additive	Foliar	215	4.6	mL/100L
Conventional	2015-10-15	Mealy Bug	Foliar	300	57.5	mL/Ha
Conventional	2015-10-15	Mealy Bug	Foliar	300	43	mL/Ha
Conventional	2015-10-25	Mealy Bug	Foliar	400	3.96	mL/Ha
Conventional	2015-10-30	Mealy Bug	Foliar	300	86.25	mL/Ha
Conventional	2015-10-30	Mealy Bug	Foliar	300	64.5	mL/Ha
Conventional	2015-11-05	Grasses & Weeds	Ground	300	6.7	mL/Ha
Conventional	2015-11-07	Mealy Bug	Foliar	400	19.8	mL/Ha
Conventional	2015-11-11	Grass Grub Beetle	Foliar	40	49.856	mL/Ha
Conventional	2015-11-19	Powdery Mildew	Foliar	600	15.444	mL/Ha
Conventional	2015-11-20	Mealy Bug	Foliar	360	32.472	mL/Ha
Conventional	2015-11-30	Powdery Mildew	Foliar	600	1622.25	mL/Ha
Conventional	2015-11-30	Powdery Mildew	Foliar	600	6.7	mL/Ha
Conventional	2015-11-30	Additive	Foliar	400	1005	mL/Ha
Conventional	2015-12-01	Powdery Mildew	Foliar	600	1623.6	mL/Ha
Conventional	2015-12-01	Powdery Mildew	Foliar	600	24.928	mL/Ha
Conventional	2015-12-02	Powdery Mildew	Foliar	250	3.96	mL/Ha
Conventional	2015-12-03	Botrytis	Foliar	750	335	mL/Ha
Conventional	2015-12-03	Powdery Mildew	Foliar	250	261.3	mL/Ha
Conventional	2015-12-03	Leafroller	Foliar	195	536	mL/Ha
Conventional	2015-12-03	Additive	Foliar	400	1005	mL/Ha
Conventional	2015-12-03	Botrytis	Foliar	750	335	mL/Ha
Conventional	2015-12-03	Powdery Mildew	Foliar	250	261.3	mL/Ha
Conventional	2015-12-03	Leafroller	Foliar	195	536	mL/Ha
Conventional	2015-12-03	Additive	Foliar	400	NA	mL/Ha
Conventional	2015-12-04	Powdery Mildew	Foliar	200	287.5	mL/Ha
Conventional	2015-12-04	Leafroller	Foliar	250	224.25	mL/Ha
Conventional	2015-12-07	Powdery Mildew	Foliar	200	215	mL/Ha
Conventional	2015-12-07	Leafroller	Foliar	250	167.7	mL/Ha
Conventional	2015-12-07	Downy Mildew	Foliar	125	5.25	mL/Ha
Conventional	2015-12-07	Downy Mildew	Foliar	125	5.25	mL/Ha
Conventional	2015-12-07	Downy Mildew	Foliar	125	5.25	mL/Ha
Conventional	2015-12-07	Powdery Mildew	Foliar	278	15.444	mL/Ha
Conventional	2015-12-07	Leafroller	Foliar	167	5616	mL/Ha
Conventional	2015-12-10	Leafroller	Foliar	180	32.472	mL/Ha
Conventional	2015-12-10	Powdery Mildew	Foliar	300	10.824	mL/Ha
Conventional	2015-12-10	Powdery Mildew	Foliar	300	15.45	mL/Ha
Conventional	2015-12-11	Powdery Mildew	Foliar	313	49.856	mL/Ha
Conventional	2015-12-11	Leafroller	Foliar	188	3.936	mL/Ha
Conventional	2015-12-14	Powdery Mildew	Foliar	300	3960	mL/Ha
Conventional	2015-12-14	Botrytis	Foliar	1000	11.88	mL/Ha
Conventional	2015-12-15	Powdery Mildew	Foliar	250	1200	mL/Ha
Conventional	2015-12-15	Leafroller	Foliar	250	1200	mL/Ha
Conventional	2015-12-23	Powdery Mildew	Foliar	250	6.432	mL/Ha
Conventional	2015-12-23	Powdery Mildew	Foliar	250	6.432	mL/Ha
Conventional	2015-12-23	Powdery Mildew	Foliar	250	6.432	mL/Ha
Conventional	2015-12-29	Powdery Mildew	Foliar	180	10.824	mL/Ha
Conventional	2015-12-30	Powdery Mildew	Foliar	167	5.148	mL/Ha
Conventional	2016-01-04	Powdery Mildew	Foliar	300	396	mL/Ha
Conventional	2016-01-12	Powdery Mildew	Foliar	200	960	mL/Ha
Conventional	2016-01-15	Powdery Mildew	Foliar	188	17.056	mL/Ha
Conventional	2016-01-25	Powdery Mildew	Foliar	200	1.15	mL/Ha
Conventional	2016-01-25	Powdery Mildew	Foliar	200	0.86	mL/Ha
Conventional	2016-02-14	Powdery Mildew	Foliar	200	960	mL/Ha
Conventional	2016-02-19	Powdery Mildew	Foliar	250	335	mL/Ha
Conventional	2016-02-19	Powdery Mildew	Foliar	250	8.04	mL/Ha
Conventional	2016-05-06	Mealy Bug	Ground	1.5	85.225	mL/Vine
