# Supplementary material for: A small effect of conservation agriculture on soil biodiversity that differs between biological kingdoms and geographic locations
Source: iScience. 2021 Mar 8;24(4):102280. doi: 10.1016/j.isci.2021.102280 (PMC8008184; doi:10.1016/j.isci.2021.102280)
Supplement: Table S4. PERMANOVA results on the differential abundances of phylotypes, related to Figure 2 [file mmc5.xlsx]

## Sheet: Sheet1
Table S4. Analysis of the differential abundances of phylotypes.
Results from PERMANOVA on abundance based Jaccard distance matrices. Tests significant at P<0.05 are highlighted in green, and effect sizes are indicated by the R^2 values where available.
Grey cells have no values as effect sizes are unavailable for interaction terms.
Level of factor	Factor	All barcodes combined			16S			ITS2			COI
		F	p-value	R2	F	p-value	R2	F	p-value	R2	F	p-value	R2
Main	Management	1.36969	0.032	0.0196954	1.1619	0.021978	0.01927	2.8331	0.012987	0.05073	1.19138	0.005	0.0182185
Main	Region	1.48537	0.009	0.0213588	1.40021	0.000999	0.02322	5.6734	0.000999	0.1016	1.27985	0.001	0.0195715
Main	Time	1.37839	0.005	0.0396412	1.31846	0.000999	0.04373	3.2798	0.001998	0.11747	1.02086	0.296	0.0312219
Interaction	Management:Region:Time	0.954523	0.0274511		0.96856	0.756244		1.0174	0.427572		0.959255	0.856
Interaction	Management:Region	1.06323	0.0152888		1.08309	0.088911		1.4858	0.17982		1.00243	0.438
Interaction	Management:Time	0.949755	0.027314		0.9566	0.867133		2.0749	0.024975		0.990493	0.568
Interaction	Region:Time	1.02991	0.0296192		1.0807	0.054945		1.0523	0.397602		0.989495	0.585
Hawkes Bay Only
Main	Management	1.36148	0.035	0.0403594	1.29076	0.01099	0.04509	3.1173	0.01998	0.1047	1.06263	0.147	0.0332223
Main	Time	1.22791	0.039	0.0727998	1.17653	0.01499	0.0822	3.1751	0.007992	0.21327	0.990968	0.559	0.0619637
Interaction	Management:Time	0.95834	0.537		0.99044	0.52148		2.6535	0.023976		0.970421	0.776
Marlborough only
Main	Management	0.983199	0.499	0.0287091	0.96224	0.76024	0.03177	1.41213	0.18482	0.06178	1.09105	0.057	0.0340016
Main	Time	1.18486	0.013	0.0691951	1.22557	0.000999	0.08092	1.76544	0.03397	0.15447	1.02635	0.209	0.0639707
Interaction	Management:Time	0.947019	0.837		0.93823	0.98002		0.95738	0.50649		0.972174	0.74
Spring
Main	Management	1.13971	0.18	0.0513497	1.00733	0.39061	0.0502	0.84463	0.4905	0.07461	1.10592	0.079	0.0523797
Main	Region	1.18623	0.136	0.0534456	1.14524	0.04895	0.05708	1.19424	0.2707	0.1055	1.05212	0.206	0.0498317
Interaction	Management:Region	0.869112	0.826		0.91197	0.91508		1.28139	0.1868		0.955444	0.728
Summer
Main	Management	1.19639	0.052	0.0532483	1.0686	0.1009	0.05853	3.6373	0.001998	0.20146	1.10226	0.028	0.0544504
Main	Region	1.22019	0.026	0.0543077	1.1344	0.01099	0.06213	2.1964	0.043956	0.12166	1.12825	0.012	0.0557343
Interaction	Management:Region	1.05146	0.239		1.0548	0.11788		1.2208	0.31968		1.01293	0.359
Autumn
Main	Management	0.976461	0.0441697	0.0441697	1.0721	0.065934	0.05564	1.6653	0.0979	0.09437	0.977197	0.626	0.0444243
Main	Region	1.08391	0.04903	0.04903	1.1472	0.008991	0.05954	2.1153	0.02997	0.11987	1.06722	0.132	0.0485168
Interaction	Management:Region	1.04668	0.0473459		1.0495	0.120879		1.8654	0.05495		0.9525	0.806
