# Supplementary material for: A small effect of conservation agriculture on soil biodiversity that differs between biological kingdoms and geographic locations
Source: iScience. 2021 Mar 8;24(4):102280. doi: 10.1016/j.isci.2021.102280 (PMC8008184; doi:10.1016/j.isci.2021.102280)
Supplement: Table S5. PERMANOVA results on the differential presences of phylotypes, related to Figure 3 [file mmc6.xlsx]

## Sheet: Sheet1
Table S5. Analyses of the differential presences of phylotypes.
Results from PERMANOVA on binary-Jaccard distance matrices. Tests significant at P<0.05 are highlighted in green, and effect sizes are indicated by the R^2 values where available.
Grey cells have no values as effect sizes are unavailable for interaction terms.
Level of factor	Factor	All barcodes combined			16S			ITS2			COI
		F	p-value	R2	F	p-value	R2	F	p-value	R2	F	p-value	R2
Main	Management	1.07928	0.013	0.0157376	1.07419	0.017982	0.01801	1.08698	0.120879	0.02498	1.16492	0.001	0.0177933
Main	Region	1.18763	0.002	0.0173176	1.18279	0.001998	0.01983	1.9427	0.000999	0.04464	1.31392	0.001	0.0200692
Main	Time	1.13696	0.001	0.0331574	1.16403	0.000999	0.03904	1.24631	0.003996	0.05727	1.03445	0.11	0.031601
Interaction	Management:Region:Time	0.977559	0.929		0.98559	0.772228		0.9627	0.704296		0.968194	0.881
Interaction	Management:Region	1.03192	0.092		1.04009	0.067932		1.02896	0.295704		1.03205	0.187
Interaction	Management:Time	0.980708	0.879		0.97302	0.948052		0.98829	0.543457		1.00302	0.409
Interaction	Region:Time	1.0452	0.016		1.04577	0.030969		1.03451	0.265734		0.973754	0.839
Hawkes Bay Only
Main	Management	1.09547	0.007	0.0329484	1.12874	0.004995	0.03991	1.0236	0.2987	0.05118	1.09575	0.038	0.0341826
Main	Time	1.08794	0.001	0.0654441	1.08606	0.004995	0.0768	1.0508	0.1798	0.10508	1.00001	0.452	0.0623918
Interaction	Management:Time	0.988311	0.7		0.99073	0.609391		0.9374	0.8991		0.980022	0.717
Marlborough only
Main	Management	0.995596	0.496	0.0291754	0.98633	0.646354	0.03269	1.087	0.150849	0.05035	1.06644	0.017	0.0332591
Main	Time	1.09479	0.002	0.0641643	1.12472	0.000999	0.07455	1.2372	0.008991	0.11461	1.00878	0.314	0.0629215
Interaction	Management:Time	0.969689	0.986		0.96873	0.98002		1.0142	0.367632		0.990287	0.66
Spring
Main	Management	1.01128	0.289	0.0458824	0.99647	0.48152	0.04977	0.92542	0.8791	0.08443	1.16217	0.054	0.0550901
Main	Region	1.07152	0.02	0.0486153	1.0706	0.03197	0.05347	1.05962	0.1818	0.09667	0.994408	0.459	0.0471377
Interaction	Management:Region	0.957941	0.976		0.95473	0.98601		0.97604	0.5924		0.939255	0.807
Summer
Main	Management	1.01229	0.243	0.0457489	1.0218	0.16084	0.05641	1.08696	0.15285	0.07599	1.0244	0.193	0.0507228
Main	Region	1.09508	0.001	0.0494907	1.0609	0.01299	0.05857	1.23729	0.02098	0.0865	1.14082	0.001	0.0564871
Interaction	Management:Region	1.0197	0.171		1.0311	0.08991		0.97994	0.51648		1.03081	0.156
Autumn
Main	Management	1.02041	0.142	0.046102	1.0388	0.047952	0.05424	1.0454	0.254745	0.06756	0.999868	0.473	0.0452318
Main	Region	1.10216	0.001	0.0497955	1.0884	0.003996	0.05684	1.4232	0.000999	0.09196	1.10705	0.001	0.0500803
Interaction	Management:Region	1.01121	0.26		1.0224	0.146853		1.0069	0.431568		0.998498	0.474
