# Supplementary material for: A small effect of conservation agriculture on soil biodiversity that differs between biological kingdoms and geographic locations
Source: iScience. 2021 Mar 8;24(4):102280. doi: 10.1016/j.isci.2021.102280 (PMC8008184; doi:10.1016/j.isci.2021.102280)
Supplement: Table S6. Kruskal-Wallis test results on the differential numbers of phylotypes, related to Figure 4 [file mmc7.xlsx]

## Sheet: Sheet1
Table S6. Analyses of numbers of phylotypes.
H statistics results from Kruskal-Wallis tests on rarefied phylotypes richness data, and epsilon-squared effect sizes (E^2). Tests significant at P<0.05 are highlighted in green.
Grey cells have no values as effect sizes are unavailable for interaction terms.
Level of factor	Factor	All barcodes combined				16S				ITS2				COI
		H	df	P	E^2	H	df	P	E^2	H	df	P	E^2	H	df	P	E^2
Main	Management	0.840553	1	0.359239	0.0124	2.7174	1	0.09926	0.0461	1.0696	1	0.301	0.0255	0.027898	1	0.867349	0.000429
Main	Region	7.95558	1	0.00479393	0.117	4.1375	1	0.04194	0.0701	4.8906	1	0.027	0.116	14.9012	1	0.000113292	0.229
Main	Time	5.43149	2	0.0661557	0.0799	9.1923	2	0.01009	0.156	2.6931	2	0.2601	0.0641	4.75681	2	0.0926982	0.0732
Interaction	Management:Region:Time	23.866	11	0.0133103		22.43	11	0.02122		11.764	11	0.3816		24.848	11	0.00959514
Interaction	Management:Region	8.25577	3	0.0410111		6.19	3	0.1027		7.039	3	0.07067		15.7547	3	0.00127312
Interaction	Management:Time	6.71481	5	0.242729		13.52	5	0.01895		6.1372	5	0.2931		5.08124	5	0.406047
Interaction	Region:Time	22.3321	5	0.000452687		17.27	5	0.004017		7.4324	5	0.1904		21.8196	5	0.000566597
Hawkes Bay Only
Main	Management	0.429827	1	0.512074	0.013	2.4337	1	0.1188	0.0869	0.73704	1	0.3906	0.0369	0.164253	1	0.68527	0.00513
Main	Time	2.6152	2	0.270468	0.0792	0.5376	2	0.7643	0.0192	2.4881	2	0.2882	0.124	0.248809	2	0.883023	0.00778
Interaction	Management:Time	3.53323	5	0.618366		4.3622	5	0.4985		4.4647	5	0.4846		2.39903	5	0.791618
Marlborough only
Main	Management	0.00108932	1	0.973671	3.2e-05	0.1891	1	0.6637	0.0063	1.3213	1	0.2504	0.0629	1.09935	1	0.29441	0.0344
Main	Time	9.74473	2	0.00765523	0.287	11.451	2	0.003262	0.382	0.51758	2	0.772	0.0246	5.91183	2	0.052031	0.185
Interaction	Management:Time	10.3749	5	0.0652828		12.991	5	0.02347		3.2995	5	0.6539		7.91658	5	0.160894
Spring
Main	Management	1.51515	1	0.218355	0.0689	2.8562	1	0.09102	0.143	0	1	1	0	0.00107797	1	0.973808	5.13e-05
Main	Region	1.36742	1	0.242255	0.0622	0.61111	1	0.4344	0.0306	2.8846	1	0.08943	0.262	0.352174	2	0.552885	0.0168
Interaction	Management:Region	3.77764	3	0.286498		4.4347	3	0.2182		2.9487	3	0.3996		0.438961	3	0.932082
Summer
Main	Management	0.188462	1	0.6642	0.00857	2.4614	1	0.1167	0.137	0	1	1	0	0.0198347	1	0.888	0.000992
Main	Region	10.6402	1	0.00110659	0.484	4.1143	1	0.04252	0.229	0.68056	1	0.4094	0.0486	7.54215	1	0.00602721	0.377
Interaction	Management:Region	10.7296	3	0.0132819		6.4305	3	0.09244		0.8025	3	0.8489		9.77706	3	0.0205595
Autumn
Main	Management	0.188462	1	0.6642	0.00857	0.12063	1	0.7284	0.00635	3.9875	1	0.04584	0.266	0.188462	1	0.6642	0.00857
Main	Region	4.90909	1	0.0267157	0.223	4.9766	1	0.02569	0.262	1.8963	1	0.1685	0.126	9.4697	1	0.00208894	0.43
Interaction	Management:Region	4.98137	3	0.173167		5.2938	3	0.152		6.7946	3	0.07874		9.73499	3	0.0209585
Results from Dunn's post hoc pairwise comparisons
Marlborough 16S Phylotypes
	Mean	SE mean			Dunn's post-hoc, p-values adjusted by the Benjamini-Hochberg FDR method				Number of observations per barcode after rarefying
Budburst	1516.89	90.13		Spring v Summer	0.004969
Véraison	1789.67	33.13		Summer v Autumn	0.787359				Level	Level	16S	ITS2	COI
Harvest	1814.6	10.9		Spring v Autumn	0.008467				All regions All time points	Conservation	34	25	35
										Conventional	26	18	31
										Hawke's Bay	29	21	33
										Marlborough	31	22	33
										Spring	21	12	22
										Summer	19	15	21
										Autumn	20	16	23
From rarfied data									Hawke's Bay	Conservation	19	14	20
SampleID (vineyard)	Management	Region	Time	Count of phylotypes						Conventional	10	7	13
16	Conservation	Marlborough	Spring	1545						Spring	12	8	12
20	Conservation	Marlborough	Spring	1574						Summer	7	6	10
18	Conservation	Marlborough	Spring	1390						Autumn	10	7	11
24	Conservation	Marlborough	Spring	1055					Marlborough	Conservation	15	11	15
23	Conventional	Marlborough	Spring	1801						Conventional	16	11	18
19	Conventional	Marlborough	Spring	1700						Spring	9	4	10
22	Conventional	Marlborough	Spring	1081						Summer	12	9	11
21	Conventional	Marlborough	Spring	1687						Autumn	10	9	12
17	Conventional	Marlborough	Spring	1819					Spring	Conservation	11	8	11
72	Conservation	Marlborough	Autumn	1822						Conventional	10	4	11
68	Conservation	Marlborough	Autumn	1814						Hawke's Bay	12	8	12
64	Conservation	Marlborough	Autumn	1849						Marlborough	9	4	10
66	Conservation	Marlborough	Autumn	1736					Summer	Conservation	11	9	11
63	Conservation	Marlborough	Autumn	1860						Conventional	8	6	10
67	Conventional	Marlborough	Autumn	1850						Hawke's Bay	7	6	10
71	Conventional	Marlborough	Autumn	1805						Marlborough	12	9	11
70	Conventional	Marlborough	Autumn	1819					Autumn	Conservation	12	8	13
65	Conventional	Marlborough	Autumn	1783						Conventional	8	8	10
69	Conventional	Marlborough	Autumn	1808						Hawke's Bay	10	7	11
44	Conservation	Marlborough	Summer	1788						Marlborough	10	9	12
48	Conservation	Marlborough	Summer	1838
37	Conservation	Marlborough	Summer	1586
40	Conservation	Marlborough	Summer	1866
39	Conservation	Marlborough	Summer	1893
42	Conservation	Marlborough	Summer	1772
46	Conventional	Marlborough	Summer	1845
45	Conventional	Marlborough	Summer	1839
43	Conventional	Marlborough	Summer	1868
47	Conventional	Marlborough	Summer	1832
38	Conventional	Marlborough	Summer	1844
41	Conventional	Marlborough	Summer	1505
