# Supplementary material for: A small effect of conservation agriculture on soil biodiversity that differs between biological kingdoms and geographic locations
Source: iScience. 2021 Mar 8;24(4):102280. doi: 10.1016/j.isci.2021.102280 (PMC8008184; doi:10.1016/j.isci.2021.102280)
Supplement: Table S7. Biodiversity analyses based on phylotype tables normalized via Cumulative Sum Scaling (CSS), related to Table 1 [file mmc8.xlsx]

## Sheet: Sheet1
Table S7. Biodiversity analyses based on phylotype tables normalised via Cumulative Sum Scaling (CSS)
Results from Kruskal-Wallis on counts and PERMANOVA on binary and abundance based Jaccard distance matrices. Tests significant at P<0.05 are highlighted in green, and effect sizes are indicated.
Grey cells have no values as effect sizes are unavailable for interaction terms.
Numbers of phylotypes
Results from Kruskal-Wallis and effect size (epsilon squared)
		All				16S				ITS2				COI
LevelsOfRegion|LevelsOfTime	Factor(s)	H	df	p-value	ε2	H	df	p-value	ε2	H	df	p-value	ε2	H	df	p-value	ε2
All|All	Management:Region:Time	15.51	11	0.160318		14.8204	11	0.190866		18.0761	11	0.0798318		22.4943	11	0.0208118
	Management:Region	1.29328	3	0.730729		2.88356	3	0.409928		8.83404	3	0.0315807		10.2015	3	0.0169284
	Management:Time	1.74934	5	0.882626		2.46243	5	0.782142		5.87986	5	0.318085		3.29129	5	0.655176
	Region:Time	13.3855	5	0.0200223		11.7998	5	0.0376357		8.36651	5	0.13716		21.9274	5	0.00054051
	Management	0.312961	1	0.575869	0.00441	0.515024	1	0.472972	0.00725	3.60546	1	0.05759	0.0508	0.118821	1	0.730317	0.00167
	Region	0.00456621	1	0.946125	6.43e-05	0.657534	1	0.417432	0.00926	3.28827	1	0.0697763	0.0463	10.1947	1	0.00140847	0.144
	Time	1.16001	2	0.559896	0.0163	0.458509	2	0.155955	0.022	1.27506	2	0.528596	0.018	3.02978	2	0.219833	0.0427
Hawke's Bay |All	Management:Time	9.17194	5	0.102399		9.12252	5	0.104276		10.7443	5	0.0566921		3.30339	5	0.653323
	Management	1.29755	1	0.25466	0.0371	1.52613	1	0.216695	0.0436	5.87125	1	0.0153901	0.168	0	1	1	0
	Time	7.78829	2	0.0203608	0.223	7.46396	2	0.0239453	0.213	0.847549	2	0.654571	0.0242	2.77776	2	0.249354	0.0794
Marlborough |All	Management:Time	7.37237	5	0.194386		3.90691	5	0.562896		0.528492	5	0.414671		10.3303	5	0.0663986
	Management	0.169169	1	0.680851	0.00483	0.225225	1	0.635087	0.00644	0.703134	1	0.401733	0.0201	0.004004	1	0.949546	0.000114
	Time	6.33784	2	0.042049	0.181	3.42492	2	0.180421	0.0979	2.85697	2	0.239672	0.0816	9.98799	2	0.00677854	0.285
All|Budburst	Management:Region	6.11905	3	0.10596		7.22076	3	0.0651845		3.14743	3	0.369448		0.722667	3	0.86786
	Management	0.020979	1	0.884836	0.000912	0.020979	1	0.884836	0.000912	1.85371	1	0.173353	0.0806	0.000839161	1	0.97689	3.65e-05
	Region	5.33333	1	0.0209213	0.232	6.45333	1	0.0110744	0.281	0.48	1	0.488422	0.0209	0.333333	1	0.563703	0.0145
All|Véraison	Management:Region	4.63019	3	0.200967		3.72838	3	0.292327		7.11476	3	0.0683285		8.8721	3	0.0310407
	Management	0.141818	1	0.70648	0.00617	0.524476	1	0.468939	0.0228	0.155769	1	0.155769	0.0876	0.00755245	1	0.930747	0.000328
	Region	4.08333	1	0.0433081	0.178	2.25333	1	0.133327	0.098	0.148915	1	0.148915	0.0906	8.67	1	0.00323491	0.377
All|Harvest	Management:Region	1.21952	3	0.748326		0.824095	3	0.843696		7.51856	3	0.0570834		7.44352	3	0.0590275
	Management	0.37007	1	0.542966	0.0161	0.443916	1	0.505238	0.0193	0.00755902	1	0.930717	0.000329	0.101538	1	0.749991	0.00441
	Region	0.75	1	0.386476	0.0326	0.03	1	0.86249	0.0013	6.02607	1	0.0140961	0.262	7.36333	1	0.00665673	0.32
Presence of phylotypes
Results from PERMANOVA and effect sizes (R^2).
		All			16S			ITS2			COI
LevelsOfRegion|LevelsOfTime	Factor(s)	F	p-value	R2	F	p-value	R2	F	p-value	R2	F	p-value	R2
All|All	Management:Region:Time	0.962889	0.951		0.966624	0.907		0.942798	0.823		0.941537	0.97
	Management:Region	1.07612	0.048		1.06749	0.064		1.20616	0.037		1.06546	0.107
	Management:Time	0.943684	1		0.9469	0.999		0.943619	0.828		0.984063	0.62
	Region:Time	1.09204	0.007		1.09766	0.004		1.12959	0.028		0.987072	0.606
	Management	1.12706	0.009	0.0156373	1.11426	0.013	0.0154752	1.23057	0.02	0.0167241	1.25735	0.001	0.0174879
	Region	1.39808	0.001	0.0193975	1.27708	0.001	0.0177365	2.24178	0.001	0.0304671	1.59054	0.001	0.0221221
	Time	1.23834	0.001	0.0343624	1.26078	0.001	0.0350203	1.43494	0.001	0.0390034	1.07981	0.035	0.0300372
Hawke's Bay |All	Management:Time	0.964367	0.88		0.966345	0.842		0.956058	0.733		0.972556	0.735
	Management	1.17497	0.002	0.033099	1.18244	0.004	0.033255	1.12876	0.091	0.0313962	1.16968	0.024	0.0332573
	Time	1.19743	0.001	0.0674635	1.22089	0.001	0.0686725	1.45559	0.001	0.0809741	1.02788	0.229	0.0584512
Marlborough |All	Management:Time	0.945069	0.999		0.950198	0.997		0.943513	0.828		0.950601	0.944
	Management	1.01289	0.3	0.028804	0.983942	0.64	0.027988	1.29428	0.004	0.0365621	1.12052	0.021	0.0319197
	Time	1.13085	0.001	0.0643171	1.13578	0.001	0.0646137	1.10904	0.046	0.0626587	1.04137	0.092	0.0593299
All|Budburst	Management:Region	0.976163	0.643		0.96896	0.673		0.974354	0.556		0.969896	0.53
	Management	0.980425	0.581	0.0423724	0.969075	0.666	0.0418735	0.945257	0.737	0.0409741	1.2085	0.039	0.0520703
	Region	1.1817	0.008	0.0510712	1.2049	0.009	0.0520634	1.15001	0.06	0.0498497	1.03061	0.248	0.0444057
All|Véraison	Management:Region	1.02768	0.168		1.02508	0.171		1.08362	0.183		1.00407	0.42
	Management	1.0131	0.287	0.0436488	1.00174	0.428	0.0433106	1.13409	0.082	0.047719	1.0305	0.196	0.044181
	Region	1.16941	0.002	0.0503836	1.10237	0.004	0.0476613	1.54836	0.001	0.0651501	1.28992	0.001	0.0553031
All|Harvest	Management:Region	0.99726	0.47		1.00559	0.357		1.03785	0.276		0.974746	0.792
	Management	1.0204	0.228	0.0438903	1.03659	0.134	0.0446625	1.04503	0.235	0.0436854	0.986285	0.648	0.0425015
	Region	1.23125	0.001	0.0529594	1.16711	0.001	0.0502863	1.83884	0.001	0.0768689	1.24486	0.001	0.0536439
Abundances of phylotypes
Results from PERMANOVA and effect sizes (R^2).
		All			16S			ITS2			COI
LevelsOfRegion|LevelsOfTime	Factor(s)	F	p-value	R2	F	p-value	R2	F	p-value	R2	F	p-value	R2
All|All	Management:Region:Time	0.953386	0.96		0.966671	0.874		0.918767	0.923		0.947708	0.932
	Management:Region	1.04658	0.166		1.07129	0.076		1.15148	0.06		1.0372	0.218
	Management:Time	0.968967	0.859		0.95062	0.976		0.937612	0.863		0.987983	0.629
	Region:Time	1.0443	0.075		1.09554	0.013		1.13021	0.051		1.00683	0.396
	Management	1.19037	0.004	0.0165481	1.13462	0.017	0.0157053	1.22473	0.033	0.0166305	1.2123	0.002	0.0169198
	Region	1.48152	0.001	0.0205955	1.32388	0.001	0.018325	2.36835	0.001	0.0321597	1.43542	0.001	0.0200338
	Time	1.14129	0.001	0.0317313	1.34441	0.001	0.0372186	1.46289	0.001	0.039729	1.03998	0.141	0.0290295
Hawke's Bay |All	Management:Time	0.967628	0.845		0.97102	0.751		0.930876	0.911	0.95909	0.976888	0.689
	Management	1.10863	0.022	0.022	1.20845	0.007	0.0338678	1.21832	0.019	0.0345048	1.06887	0.143	0.0305398
	Time	1.05297	0.086	0.086	1.26544	0.001	0.0709302	1.11432	0.043	0.0631189	0.988304	0.535	0.0564757
Marlborough |All	Management:Time	0.953494	0.955		0.950207	0.988		0.937531	0.828		0.953858	0.884
	Management	1.10728	0.017	0.0313819	0.981035	0.648	0.0278496	1.14212	0.081	0.0317448	1.15799	0.011	0.0329031
	Time	1.13484	0.001	0.0643261	1.17235	0.001	0.0665611	1.48049	0.001	0.0822996	1.06418	0.069	0.0604747
All|Budburst	Management:Region	0.97914	0.619		0.957703	0.754		0.948494	0.743		0.978491	0.599
	Management	1.067	0.12	0.0460931	0.982052	0.565	0.0424298	0.951835	0.7	0.0412936	1.11485	0.067	0.048108
	Region	1.10271	0.049	0.0476357	1.20558	0.005	0.0520872	1.15008	0.037	0.0498942	1.08058	0.145	0.0466289
All|Véraison	Management:Region	1.01866	0.28		1.03186	0.147		1.03446	0.274		1.02141	0.324
	Management	1.07379	0.071	0.045978	1.00714	0.389	0.0434924	1.10829	0.105	0.0467164	1.10375	0.035	0.047189
	Region	1.26206	0.001	0.054039	1.11761	0.002	0.0482631	1.58111	0.001	0.0666463	1.26486	0.001	0.0540771
All|Harvest	Management:Region	0.955553	0.922		1.01327	0.277		1.00928	0.384		0.933567	0.954
	Management	0.987162	0.615	0.0426438	1.04601	0.106	0.0449838	1.04492	0.266	0.0435585	0.970519	0.707	0.0421784
	Region	1.20631	0.001	0.0521105	1.19384	0.001	0.051341	1.93467	0.001	0.0806486	1.10578	0.027	0.0480566
