# Supplementary material for: A small effect of conservation agriculture on soil biodiversity that differs between biological kingdoms and geographic locations
Source: iScience. 2021 Mar 8;24(4):102280. doi: 10.1016/j.isci.2021.102280 (PMC8008184; doi:10.1016/j.isci.2021.102280)
Supplement: Table S8. 16S and ITS indicator phylotypes, related to Figure 2 [file mmc9.xlsx]

## Sheet: 16S_IndicSpp
16S indicative phylotypes with assigned taxonomy up to species level.
							Number indicator phylotypes
	group	indval	pvalue	freq		Conventional	112
D_0__Bacteria..D_1__Acidobacteria..D_2__Acidobacteria..D_3__Subgroup.6..D_4__uncultured.bacterium..D_5__uncultured.bacterium..D_6__uncultured.bacterium.105	Conventional	0.153846	0.028	4		Conservation	34
D_0__Bacteria..D_1__Acidobacteria..D_2__Acidobacteria..D_3__Subgroup.6..D_4__uncultured.bacterium..D_5__uncultured.bacterium..D_6__uncultured.bacterium.164	Conventional	0.245192	0.035	11
D_0__Bacteria..D_1__Acidobacteria..D_2__Acidobacteria..D_3__Subgroup.6..D_4__uncultured.bacterium..D_5__uncultured.bacterium..D_6__uncultured.bacterium.90	Conventional	0.153846	0.026	4
D_0__Bacteria..D_1__Actinobacteria..D_2__Acidimicrobiia..D_3__Acidimicrobiales..D_4__uncultured..Ambiguous_taxa..Ambiguous_taxa.1	Conventional	0.153846	0.028	4
D_0__Bacteria..D_1__Actinobacteria..D_2__Acidimicrobiia..D_3__Acidimicrobiales..D_4__uncultured..D_5__uncultured.bacterium..D_6__uncultured.bacterium.9	Conventional	0.269231	0.003	7
D_0__Bacteria..D_1__Actinobacteria..D_2__Acidimicrobiia..D_3__Acidimicrobiales..D_4__uncultured.21	Conventional	0.153846	0.038	4
D_0__Bacteria..D_1__Actinobacteria..D_2__Actinobacteria..D_3__Corynebacteriales..D_4__Nocardiaceae..D_5__Rhodococcus..D_6__uncultured.bacterium	Conventional	0.153846	0.03	4
D_0__Bacteria..D_1__Actinobacteria..D_2__Actinobacteria..D_3__Frankiales..D_4__Acidothermaceae..D_5__Acidothermus..D_6__uncultured.bacterium.1	Conventional	0.262511	0.038	13
D_0__Bacteria..D_1__Actinobacteria..D_2__Actinobacteria..D_3__Frankiales..D_4__Acidothermaceae..D_5__Acidothermus..D_6__uncultured.bacterium.22	Conventional	0.204682	0.032	7
D_0__Bacteria..D_1__Actinobacteria..D_2__Actinobacteria..D_3__Frankiales..D_4__Acidothermaceae..D_5__Acidothermus..D_6__uncultured.bacterium.23	Conventional	0.153846	0.033	4
D_0__Bacteria..D_1__Actinobacteria..D_2__Actinobacteria..D_3__Frankiales..D_4__Acidothermaceae..D_5__Acidothermus..D_6__uncultured.bacterium.4	Conventional	0.230769	0.007	6
D_0__Bacteria..D_1__Actinobacteria..D_2__Actinobacteria..D_3__Frankiales..D_4__Acidothermaceae..D_5__Acidothermus.17	Conventional	0.193732	0.022	7
D_0__Bacteria..D_1__Actinobacteria..D_2__Actinobacteria..D_3__Frankiales..D_4__Acidothermaceae..D_5__Acidothermus.33	Conventional	0.248146	0.005	8
D_0__Bacteria..D_1__Actinobacteria..D_2__Actinobacteria..D_3__Frankiales..D_4__Acidothermaceae..D_5__Acidothermus.35	Conventional	0.153846	0.022	4
D_0__Bacteria..D_1__Actinobacteria..D_2__Actinobacteria..D_3__Frankiales..D_4__Acidothermaceae..D_5__Acidothermus.5	Conventional	0.318244	0.008	13
D_0__Bacteria..D_1__Actinobacteria..D_2__Actinobacteria..D_3__Frankiales..D_4__Frankiaceae..D_5__Jatrophihabitans.22	Conventional	0.153846	0.024	4
D_0__Bacteria..D_1__Actinobacteria..D_2__Actinobacteria..D_3__Frankiales..D_4__Nakamurellaceae..D_5__Nakamurella.18	Conventional	0.210635	0.015	7
D_0__Bacteria..D_1__Actinobacteria..D_2__Actinobacteria..D_3__Frankiales..D_4__Sporichthyaceae.1	Conventional	0.153846	0.027	4
D_0__Bacteria..D_1__Actinobacteria..D_2__Actinobacteria..D_3__Frankiales.21	Conventional	0.153846	0.028	4
D_0__Bacteria..D_1__Actinobacteria..D_2__Actinobacteria..D_3__Frankiales.30	Conventional	0.458735	0.001	18
D_0__Bacteria..D_1__Actinobacteria..D_2__Actinobacteria..D_3__Micrococcales..D_4__Intrasporangiaceae.6	Conventional	0.295875	0.01	11
D_0__Bacteria..D_1__Actinobacteria..D_2__Actinobacteria..D_3__Micrococcales..D_4__Microbacteriaceae..D_5__Leucobacter..D_6__uncultured.bacterium.3	Conventional	0.192308	0.015	5
D_0__Bacteria..D_1__Actinobacteria..D_2__Actinobacteria..D_3__Micrococcales..D_4__Micrococcaceae..D_5__Arthrobacter..D_6__uncultured.bacterium.26	Conventional	0.312709	0.027	17
D_0__Bacteria..D_1__Actinobacteria..D_2__Actinobacteria..D_3__Micromonosporales..D_4__Micromonosporaceae..Ambiguous_taxa..Ambiguous_taxa.3	Conventional	0.239121	0.049	11
D_0__Bacteria..D_1__Actinobacteria..D_2__Actinobacteria..D_3__Micromonosporales..D_4__Micromonosporaceae..D_5__Actinoplanes..Ambiguous_taxa.4	Conventional	0.24432	0.018	9
D_0__Bacteria..D_1__Actinobacteria..D_2__Actinobacteria..D_3__Micromonosporales..D_4__Micromonosporaceae.32	Conventional	0.192308	0.009	5
D_0__Bacteria..D_1__Actinobacteria..D_2__Actinobacteria..D_3__Pseudonocardiales..D_4__Pseudonocardiaceae..D_5__Pseudonocardia..D_6__uncultured.bacterium	Conventional	0.220955	0.03	9
D_0__Bacteria..D_1__Actinobacteria..D_2__Actinobacteria..D_3__Streptomycetales..D_4__Streptomycetaceae..D_5__Streptomyces..Ambiguous_taxa.76	Conventional	0.192308	0.013	5
D_0__Bacteria..D_1__Actinobacteria..D_2__Actinobacteria.87	Conventional	0.328791	0.007	15
D_0__Bacteria..D_1__Actinobacteria..D_2__Thermoleophilia..D_3__Gaiellales..D_4__Gaiellaceae..D_5__Gaiella..D_6__uncultured.bacterium.14	Conventional	0.579573	0.002	38
D_0__Bacteria..D_1__Actinobacteria..D_2__Thermoleophilia..D_3__Gaiellales..D_4__Gaiellaceae..D_5__Gaiella..D_6__uncultured.bacterium.58	Conventional	0.153846	0.023	4
D_0__Bacteria..D_1__Actinobacteria..D_2__Thermoleophilia..D_3__Gaiellales..D_4__Gaiellaceae..D_5__Gaiella.3	Conventional	0.338308	0.027	21
D_0__Bacteria..D_1__Actinobacteria..D_2__Thermoleophilia..D_3__Gaiellales..D_4__uncultured..Ambiguous_taxa..Ambiguous_taxa.14	Conventional	0.449948	0.008	28
D_0__Bacteria..D_1__Actinobacteria..D_2__Thermoleophilia..D_3__Gaiellales..D_4__uncultured..Ambiguous_taxa..Ambiguous_taxa.2	Conventional	0.386782	0.043	26
D_0__Bacteria..D_1__Actinobacteria..D_2__Thermoleophilia..D_3__Gaiellales..D_4__uncultured..Ambiguous_taxa..Ambiguous_taxa.22	Conventional	0.245741	0.014	8
D_0__Bacteria..D_1__Actinobacteria..D_2__Thermoleophilia..D_3__Gaiellales..D_4__uncultured..D_5__uncultured.actinobacterium..D_6__uncultured.actinobacterium	Conventional	0.482222	0.002	25
D_0__Bacteria..D_1__Actinobacteria..D_2__Thermoleophilia..D_3__Gaiellales..D_4__uncultured..D_5__uncultured.bacterium..D_6__uncultured.bacterium.108	Conventional	0.545938	0.039	47
D_0__Bacteria..D_1__Actinobacteria..D_2__Thermoleophilia..D_3__Gaiellales..D_4__uncultured..D_5__uncultured.bacterium..D_6__uncultured.bacterium.12	Conventional	0.527401	0.035	45
D_0__Bacteria..D_1__Actinobacteria..D_2__Thermoleophilia..D_3__Gaiellales..D_4__uncultured..D_5__uncultured.bacterium..D_6__uncultured.bacterium.131	Conventional	0.417349	0.013	23
D_0__Bacteria..D_1__Actinobacteria..D_2__Thermoleophilia..D_3__Gaiellales..D_4__uncultured..D_5__uncultured.bacterium..D_6__uncultured.bacterium.145	Conventional	0.360089	0.007	19
D_0__Bacteria..D_1__Actinobacteria..D_2__Thermoleophilia..D_3__Gaiellales..D_4__uncultured..D_5__uncultured.bacterium..D_6__uncultured.bacterium.209	Conventional	0.286419	0.014	12
D_0__Bacteria..D_1__Actinobacteria..D_2__Thermoleophilia..D_3__Gaiellales..D_4__uncultured..D_5__uncultured.bacterium..D_6__uncultured.bacterium.261	Conventional	0.153846	0.03	4
D_0__Bacteria..D_1__Actinobacteria..D_2__Thermoleophilia..D_3__Gaiellales..D_4__uncultured..D_5__uncultured.bacterium..D_6__uncultured.bacterium.278	Conventional	0.192308	0.011	5
D_0__Bacteria..D_1__Actinobacteria..D_2__Thermoleophilia..D_3__Gaiellales..D_4__uncultured..D_5__uncultured.bacterium..D_6__uncultured.bacterium.363	Conventional	0.286419	0.015	12
D_0__Bacteria..D_1__Actinobacteria..D_2__Thermoleophilia..D_3__Gaiellales..D_4__uncultured..D_5__uncultured.bacterium..D_6__uncultured.bacterium.383	Conventional	0.262511	0.045	14
D_0__Bacteria..D_1__Actinobacteria..D_2__Thermoleophilia..D_3__Gaiellales..D_4__uncultured..D_5__uncultured.bacterium..D_6__uncultured.bacterium.476	Conventional	0.153846	0.037	4
D_0__Bacteria..D_1__Actinobacteria..D_2__Thermoleophilia..D_3__Gaiellales..D_4__uncultured..D_5__uncultured.bacterium..D_6__uncultured.bacterium.52	Conventional	0.435897	0.047	33
D_0__Bacteria..D_1__Actinobacteria..D_2__Thermoleophilia..D_3__Gaiellales..D_4__uncultured..D_5__uncultured.bacterium..D_6__uncultured.bacterium.536	Conventional	0.153846	0.023	4
D_0__Bacteria..D_1__Actinobacteria..D_2__Thermoleophilia..D_3__Gaiellales..D_4__uncultured..D_5__uncultured.bacterium..D_6__uncultured.bacterium.63	Conventional	0.208042	0.011	7
D_0__Bacteria..D_1__Actinobacteria..D_2__Thermoleophilia..D_3__Gaiellales..D_4__uncultured..D_5__uncultured.bacterium..D_6__uncultured.bacterium.638	Conventional	0.192308	0.015	5
D_0__Bacteria..D_1__Actinobacteria..D_2__Thermoleophilia..D_3__Gaiellales..D_4__uncultured..D_5__uncultured.bacterium..D_6__uncultured.bacterium.642	Conventional	0.153846	0.036	4
D_0__Bacteria..D_1__Actinobacteria..D_2__Thermoleophilia..D_3__Gaiellales..D_4__uncultured..D_5__uncultured.bacterium..D_6__uncultured.bacterium.71	Conventional	0.193732	0.045	8
D_0__Bacteria..D_1__Actinobacteria..D_2__Thermoleophilia..D_3__Gaiellales..D_4__uncultured..D_5__uncultured.bacterium..D_6__uncultured.bacterium.92	Conventional	0.561168	0.001	28
D_0__Bacteria..D_1__Actinobacteria..D_2__Thermoleophilia..D_3__Gaiellales..D_4__uncultured..D_5__uncultured.bacterium..D_6__uncultured.bacterium.96	Conventional	0.631465	0.004	44
D_0__Bacteria..D_1__Actinobacteria..D_2__Thermoleophilia..D_3__Gaiellales..D_4__uncultured.13	Conventional	0.450928	0.029	34
D_0__Bacteria..D_1__Actinobacteria..D_2__Thermoleophilia..D_3__Gaiellales..D_4__uncultured.14	Conventional	0.355911	0.015	19
D_0__Bacteria..D_1__Actinobacteria..D_2__Thermoleophilia..D_3__Gaiellales..D_4__uncultured.17	Conventional	0.300235	0.008	11
D_0__Bacteria..D_1__Actinobacteria..D_2__Thermoleophilia..D_3__Gaiellales..D_4__uncultured.9	Conventional	0.340151	0.028	19
D_0__Bacteria..D_1__Actinobacteria..D_2__Thermoleophilia..D_3__Solirubrobacterales..D_4__0319.6M6..D_5__uncultured.bacterium..D_6__uncultured.bacterium.8	Conventional	0.192308	0.014	5
D_0__Bacteria..D_1__Actinobacteria..D_2__Thermoleophilia..D_3__Solirubrobacterales..D_4__480.2..D_5__uncultured.actinobacterium..D_6__uncultured.actinobacterium	Conventional	0.153846	0.037	4
D_0__Bacteria..D_1__Actinobacteria..D_2__Thermoleophilia..D_3__Solirubrobacterales..D_4__480.2..D_5__uncultured.bacterium..D_6__uncultured.bacterium.150	Conventional	0.226021	0.025	9
D_0__Bacteria..D_1__Actinobacteria..D_2__Thermoleophilia..D_3__Solirubrobacterales..D_4__480.2..D_5__uncultured.bacterium..D_6__uncultured.bacterium.26	Conventional	0.193732	0.045	7
D_0__Bacteria..D_1__Actinobacteria..D_2__Thermoleophilia..D_3__Solirubrobacterales..D_4__480.2..D_5__uncultured.bacterium..D_6__uncultured.bacterium.56	Conventional	0.192308	0.018	5
D_0__Bacteria..D_1__Actinobacteria..D_2__Thermoleophilia..D_3__Solirubrobacterales..D_4__Solirubrobacteraceae..D_5__Solirubrobacter..Ambiguous_taxa.5	Conventional	0.153846	0.034	4
D_0__Bacteria..D_1__Actinobacteria..D_2__Thermoleophilia..D_3__Solirubrobacterales.9	Conventional	0.153846	0.036	4
D_0__Bacteria..D_1__Actinobacteria.47	Conventional	0.192308	0.015	5
D_0__Bacteria..D_1__Chloroflexi..D_2__KD4.96..D_3__uncultured.bacterium..D_4__uncultured.bacterium..D_5__uncultured.bacterium..D_6__uncultured.bacterium.12	Conventional	0.408192	0.002	18
D_0__Bacteria..D_1__Firmicutes..D_2__Bacilli..D_3__Bacillales..D_4__Bacillaceae..D_5__Bacillus.166	Conventional	0.153846	0.027	4
D_0__Bacteria..D_1__Firmicutes..D_2__Bacilli..D_3__Bacillales..D_4__Planococcaceae..D_5__Lysinibacillus.3	Conventional	0.153846	0.035	4
D_0__Bacteria..D_1__Firmicutes..D_2__Bacilli..D_3__Bacillales..D_4__Planococcaceae.65	Conventional	0.233343	0.044	11
D_0__Bacteria..D_1__Firmicutes..D_2__Bacilli..D_3__Bacillales..D_4__Staphylococcaceae..D_5__Staphylococcus..D_6__uncultured.bacterium.724	Conventional	0.230769	0.004	6
D_0__Bacteria..D_1__Firmicutes..D_2__Bacilli..D_3__Bacillales..D_4__Staphylococcaceae..D_5__Staphylococcus..D_6__uncultured.bacterium.899	Conventional	0.229644	0.044	11
D_0__Bacteria..D_1__Firmicutes..D_2__Bacilli..D_3__Bacillales..D_4__Staphylococcaceae..D_5__Staphylococcus.120	Conventional	0.290598	0.039	17
D_0__Bacteria..D_1__Firmicutes..D_2__Bacilli..D_3__Bacillales.161	Conventional	0.204682	0.035	7
D_0__Bacteria..D_1__Proteobacteria..D_2__Alphaproteobacteria..D_3__Rhizobiales..D_4__Xanthobacteraceae..Ambiguous_taxa..D_6__uncultured.bacterium.1	Conventional	0.153846	0.035	4
D_0__Bacteria..D_1__Proteobacteria..D_2__Alphaproteobacteria..D_3__Rhizobiales..D_4__Xanthobacteraceae..D_5__Pseudolabrys	Conventional	0.153846	0.03	4
D_0__Bacteria..D_1__Proteobacteria..D_2__Alphaproteobacteria..D_3__Rhizobiales..D_4__Xanthobacteraceae..D_5__uncultured..D_6__uncultured.bacterium.18	Conventional	0.153846	0.031	4
D_0__Bacteria..D_1__Proteobacteria..D_2__Alphaproteobacteria..D_3__Rhizobiales..D_4__Xanthobacteraceae..D_5__uncultured.21	Conventional	0.153846	0.024	4
D_0__Bacteria..D_1__Proteobacteria..D_2__Alphaproteobacteria..D_3__Rhizobiales..D_4__Xanthobacteraceae..D_5__Variibacter..D_6__uncultured.bacterium.18	Conventional	0.153846	0.029	4
D_0__Bacteria..D_1__Proteobacteria..D_2__Alphaproteobacteria..D_3__Rhizobiales..D_4__Xanthobacteraceae..D_5__Variibacter.9	Conventional	0.18939	0.05	8
D_0__Bacteria..D_1__Proteobacteria..D_2__Alphaproteobacteria..D_3__Rhodospirillales..D_4__DA111.3	Conventional	0.208042	0.027	7
D_0__Bacteria..D_1__Proteobacteria..D_2__Alphaproteobacteria..D_3__Rhodospirillales..D_4__Rhodospirillaceae..D_5__Skermanella..D_6__uncultured.bacterium.49	Conventional	0.240747	0.042	11
D_0__Bacteria..D_1__Proteobacteria..D_2__Alphaproteobacteria..D_3__Rhodospirillales..D_4__Rhodospirillaceae..D_5__uncultured..D_6__uncultured.bacterium.1	Conventional	0.153846	0.02	4
D_0__Bacteria..D_1__Proteobacteria..D_2__Alphaproteobacteria..D_3__Rhodospirillales..D_4__Rhodospirillaceae.4	Conventional	0.153846	0.04	4
D_0__Bacteria..D_1__Proteobacteria..D_2__Alphaproteobacteria.32	Conventional	0.192308	0.015	5
D_0__Bacteria..D_1__Proteobacteria..D_2__Betaproteobacteria..D_3__Burkholderiales..D_4__Comamonadaceae..D_5__Acidovorax.8	Conventional	0.153846	0.027	4
D_0__Bacteria..D_1__Proteobacteria..D_2__Betaproteobacteria..D_3__Burkholderiales..D_4__Comamonadaceae..D_5__Comamonas..D_6__uncultured.bacterium.10	Conventional	0.153846	0.03	4
D_0__Bacteria..D_1__Proteobacteria..D_2__Betaproteobacteria..D_3__Burkholderiales..D_4__Comamonadaceae..D_5__Comamonas..D_6__uncultured.bacterium.7	Conventional	0.192308	0.012	5
D_0__Bacteria..D_1__Proteobacteria..D_2__Betaproteobacteria..D_3__Burkholderiales..D_4__Comamonadaceae..D_5__Comamonas.11	Conventional	0.245192	0.043	11
D_0__Bacteria..D_1__Proteobacteria..D_2__Betaproteobacteria..D_3__Burkholderiales..D_4__Comamonadaceae..D_5__Simplicispira..D_6__uncultured.bacterium.11	Conventional	0.153846	0.044	4
D_0__Bacteria..D_1__Proteobacteria..D_2__Betaproteobacteria..D_3__Burkholderiales..D_4__Comamonadaceae..D_5__Variovorax..D_6__uncultured.bacterium.9	Conventional	0.153846	0.033	4
D_0__Bacteria..D_1__Proteobacteria..D_2__Betaproteobacteria..D_3__Burkholderiales..D_4__Comamonadaceae..D_5__Variovorax.17	Conventional	0.18939	0.044	8
D_0__Bacteria..D_1__Proteobacteria..D_2__Betaproteobacteria..D_3__Burkholderiales..D_4__Comamonadaceae.176	Conventional	0.192308	0.015	5
D_0__Bacteria..D_1__Proteobacteria..D_2__Betaproteobacteria..D_3__Burkholderiales..D_4__Comamonadaceae.196	Conventional	0.192308	0.009	5
D_0__Bacteria..D_1__Proteobacteria..D_2__Gammaproteobacteria..D_3__Aeromonadales..D_4__Aeromonadaceae..D_5__Aeromonas.46	Conventional	0.153846	0.027	4
D_0__Bacteria..D_1__Proteobacteria..D_2__Gammaproteobacteria..D_3__Alteromonadales..D_4__Shewanellaceae..D_5__Shewanella.25	Conventional	0.282834	0.017	14
D_0__Bacteria..D_1__Proteobacteria..D_2__Gammaproteobacteria..D_3__Pseudomonadales..D_4__Moraxellaceae..D_5__Acinetobacter..Ambiguous_taxa.2	Conventional	0.269231	0.002	7
D_0__Bacteria..D_1__Proteobacteria..D_2__Gammaproteobacteria..D_3__Pseudomonadales..D_4__Pseudomonadaceae..D_5__Pseudomonas..Ambiguous_taxa.5	Conventional	0.153846	0.033	4
D_0__Bacteria..D_1__Proteobacteria..D_2__Gammaproteobacteria..D_3__Pseudomonadales..D_4__Pseudomonadaceae..D_5__Pseudomonas.80	Conventional	0.270134	0.008	10
D_0__Bacteria..D_1__Proteobacteria..D_2__Gammaproteobacteria.23	Conventional	0.153846	0.031	4
D_0__Bacteria..D_1__Proteobacteria..D_2__Gammaproteobacteria.83	Conventional	0.153846	0.031	4
D_0__Bacteria..D_1__Proteobacteria.61	Conventional	0.230769	0.004	6
D_0__Bacteria..D_1__Verrucomicrobia..D_2__Spartobacteria..D_3__Chthoniobacterales..D_4__DA101.soil.group..D_5__uncultured.bacterium..D_6__uncultured.bacterium.33	Conventional	0.192308	0.015	5
D_0__Bacteria..D_1__Verrucomicrobia..D_2__Spartobacteria..D_3__Chthoniobacterales..D_4__DA101.soil.group..D_5__uncultured.Verrucomicrobia.bacterium..D_6__uncultured.Verrucomicrobia.bacterium.1	Conventional	0.153846	0.027	4
D_0__Bacteria..D_1__Verrucomicrobia..D_2__Spartobacteria..D_3__Chthoniobacterales..D_4__DA101.soil.group.12	Conventional	0.290598	0.014	12
D_0__Bacteria.198	Conventional	0.192308	0.019	5
D_0__Bacteria.33	Conventional	0.153846	0.04	4
Unassigned.2223	Conventional	0.208042	0.027	7
Unassigned.255	Conventional	0.153846	0.036	4
Unassigned.46	Conventional	0.307692	0.002	8
Unassigned.71	Conventional	0.153846	0.046	4
Unassigned.77	Conventional	0.192308	0.012	5
D_0__Bacteria..D_1__Actinobacteria..D_2__Actinobacteria..D_3__Corynebacteriales..D_4__Nocardiaceae.4	Conservation	0.234094	0.023	10
D_0__Bacteria..D_1__Actinobacteria..D_2__Actinobacteria..D_3__Micrococcales..D_4__Intrasporangiaceae.26	Conservation	0.205882	0.013	7
D_0__Bacteria..D_1__Actinobacteria..D_2__Actinobacteria..D_3__Micrococcales..D_4__Micrococcaceae..D_5__Arthrobacter..Ambiguous_taxa.2	Conservation	0.227516	0.048	11
D_0__Bacteria..D_1__Actinobacteria..D_2__Actinobacteria..D_3__Micrococcales..D_4__Promicromonosporaceae..D_5__Promicromonospora..Ambiguous_taxa	Conservation	0.205882	0.037	7
D_0__Bacteria..D_1__Actinobacteria..D_2__Actinobacteria.132	Conservation	0.205882	0.026	7
D_0__Bacteria..D_1__Actinobacteria..D_2__Thermoleophilia..D_3__Gaiellales..D_4__uncultured..D_5__uncultured.bacterium..D_6__uncultured.bacterium.4	Conservation	0.238694	0.029	10
D_0__Bacteria..D_1__Firmicutes..D_2__Bacilli..D_3__Bacillales..D_4__Bacillaceae..D_5__Bacillus..D_6__uncultured.bacterium.148	Conservation	0.205882	0.017	7
D_0__Bacteria..D_1__Firmicutes..D_2__Bacilli..D_3__Bacillales..D_4__Bacillaceae..D_5__Bacillus.42	Conservation	0.274618	0.035	15
D_0__Bacteria..D_1__Firmicutes..D_2__Bacilli..D_3__Bacillales..D_4__Planococcaceae.11	Conservation	0.234094	0.044	10
D_0__Bacteria..D_1__Firmicutes..D_2__Bacilli..D_3__Bacillales..D_4__Planococcaceae.17	Conservation	0.305782	0.04	17
D_0__Bacteria..D_1__Firmicutes..D_2__Bacilli..D_3__Bacillales..D_4__Planococcaceae.36	Conservation	0.205882	0.016	7
D_0__Bacteria..D_1__Firmicutes..D_2__Bacilli..D_3__Bacillales..D_4__Planococcaceae.49	Conservation	0.205882	0.035	7
D_0__Bacteria..D_1__Firmicutes..D_2__Bacilli..D_3__Bacillales..D_4__Staphylococcaceae..D_5__Staphylococcus..D_6__uncultured.bacterium.288	Conservation	0.312125	0.014	14
D_0__Bacteria..D_1__Firmicutes..D_2__Bacilli..D_3__Bacillales..D_4__Staphylococcaceae..D_5__Staphylococcus..D_6__uncultured.bacterium.306	Conservation	0.294118	0.003	10
D_0__Bacteria..D_1__Firmicutes..D_2__Bacilli..D_3__Bacillales..D_4__Staphylococcaceae..D_5__Staphylococcus..D_6__uncultured.bacterium.884	Conservation	0.235294	0.018	8
D_0__Bacteria..D_1__Firmicutes..D_2__Bacilli..D_3__Bacillales..D_4__Staphylococcaceae..D_5__Staphylococcus.12	Conservation	0.74895	0.025	54
D_0__Bacteria..D_1__Firmicutes..D_2__Bacilli..D_3__Bacillales.12	Conservation	0.218487	0.043	9
D_0__Bacteria..D_1__Firmicutes..D_2__Bacilli..D_3__Bacillales.214	Conservation	0.26084	0.027	12
D_0__Bacteria..D_1__Firmicutes..D_2__Bacilli..D_3__Bacillales.24	Conservation	0.176471	0.032	6
D_0__Bacteria..D_1__Proteobacteria..D_2__Alphaproteobacteria..D_3__Rhizobiales..D_4__Rhodobiaceae..D_5__uncultured.7	Conservation	0.176471	0.038	6
D_0__Bacteria..D_1__Proteobacteria..D_2__Alphaproteobacteria..D_3__Rhodobacterales..D_4__Rhodobacteraceae..D_5__uncultured..D_6__uncultured.bacterium.3	Conservation	0.205443	0.05	9
D_0__Bacteria..D_1__Proteobacteria..D_2__Betaproteobacteria..D_3__Burkholderiales..D_4__Comamonadaceae..D_5__Delftia.6	Conservation	0.555639	0.043	33
D_0__Bacteria..D_1__Proteobacteria..D_2__Betaproteobacteria..D_3__Burkholderiales..D_4__Comamonadaceae..D_5__Variovorax..D_6__uncultured.bacterium.7	Conservation	0.176471	0.046	6
D_0__Bacteria..D_1__Proteobacteria..D_2__Betaproteobacteria..D_3__Burkholderiales..D_4__Comamonadaceae.154	Conservation	0.176471	0.032	6
D_0__Bacteria..D_1__Proteobacteria..D_2__Betaproteobacteria..D_3__Burkholderiales..D_4__Comamonadaceae.56	Conservation	0.176471	0.03	6
D_0__Bacteria..D_1__Proteobacteria..D_2__Betaproteobacteria..D_3__Burkholderiales..D_4__Comamonadaceae.58	Conservation	0.264706	0.007	9
D_0__Bacteria..D_1__Proteobacteria..D_2__Betaproteobacteria..D_3__Burkholderiales..D_4__Oxalobacteraceae..D_5__Massilia..Ambiguous_taxa.9	Conservation	0.147059	0.05	5
D_0__Bacteria.215	Conservation	0.301426	0.05	15
D_0__Bacteria.46	Conservation	0.235294	0.019	8
Unassigned.1408	Conservation	0.176471	0.034	6
Unassigned.1531	Conservation	0.323529	0.003	11
Unassigned.2021	Conservation	0.205882	0.013	7
Unassigned.2043	Conservation	0.147059	0.049	5
Unassigned.766	Conservation	0.147059	0.05	5

## Sheet: 16S_IndicClass
16S indicative species with assigned taxonomy up to class level
	group	indval	pvalue	freq
D_0__Bacteria.D_1__Actinobacteria.D_2__Thermoleophilia	Conventional	0.585971	0.021	60
D_0__Bacteria.D_1__Actinobacteria.D_2__Rubrobacteria	Conventional	0.276651	0.021	14
D_0__Bacteria.D_1__Firmicutes.D_2__Bacilli	Conservation	0.594323	0.05	60
D_0__Bacteria.Other.Other	Conservation	0.552654	0.046	60
D_0__Bacteria.D_1__Firmicutes.Other	Conservation	0.436316	0.037	31
D_0__Bacteria.D_1__Firmicutes.D_2__OPB54	Conservation	0.285007	0.033	12

## Sheet: ITS_IndicSpp
ITS2 indicative phylotypes with assigned taxonomy up to species level.
	group	indval	pvalue	freq
k__Fungi..p__Ascomycota..c__unidentified..o__unidentified..f__unidentified..g__unidentified..s__Ascomycota_sp.59	Conventional	0.637547	0.037	35
k__Fungi..p__Ascomycota..c__unidentified..o__unidentified..f__unidentified..g__unidentified..s__Ascomycota_sp.56	Conventional	0.611663	0.003	26
k__Fungi..p__Ascomycota..c__Sordariomycetes..o__unidentified..f__unidentified..g__unidentified..s__Sordariomycetes_sp.29	Conventional	0.444121	0.016	15
k__Fungi..p__Ascomycota..c__Sordariomycetes..o__Sordariales..f__Chaetomiaceae..g__Trichocladium..s__Trichocladium_opacum	Conventional	0.391448	0.038	14
k__Fungi..p__Ascomycota..c__unidentified..o__unidentified..f__unidentified..g__unidentified..s__Ascomycota_sp.37	Conventional	0.222222	0.021	4
k__Fungi..p__Ascomycota..c__Sordariomycetes..o__Hypocreales..f__Nectriaceae..g__unidentified..s__Nectriaceae_sp.32	Conventional	0.222222	0.03	4
k__Fungi..p__Ascomycota..c__Saccharomycetes..o__Saccharomycetales..f__Saccharomycetaceae..g__Saccharomyces..s__Saccharomyces_paradoxus.683	Conservation	0.840775	0.009	41
k__Fungi..p__Ascomycota..c__Saccharomycetes..o__Saccharomycetales..f__Saccharomycetaceae..g__Saccharomyces..s__Saccharomyces_paradoxus.684	Conservation	0.817491	0.02	42
k__Fungi..p__Ascomycota..c__Saccharomycetes..o__Saccharomycetales..f__Saccharomycetaceae..g__Saccharomyces..s__Saccharomyces_paradoxus.682	Conservation	0.679582	0.02	30
k__Fungi..p__Ascomycota..c__Saccharomycetes..o__Saccharomycetales..f__Saccharomycetaceae..g__Saccharomyces..s__Saccharomyces_paradoxus.680	Conservation	0.674798	0.005	25
k__Fungi..p__Zygomycota..c__Mortierellomycotina_cls_Incertae_sedis..o__Mortierellales..f__Mortierellaceae..g__Mortierella..s__Mortierella_minutissima.19	Conservation	0.656435	0.009	23
k__Fungi..p__Ascomycota..c__Saccharomycetes..o__Saccharomycetales..f__Saccharomycetaceae..g__Saccharomyces..s__Saccharomyces_paradoxus.681	Conservation	0.569372	0.016	24
k__Fungi..p__Zygomycota..c__Mortierellomycotina_cls_Incertae_sedis..o__Mortierellales..f__Mortierellaceae..g__Mortierella..s__Mortierella_minutissima.18	Conservation	0.426987	0.013	13
k__Fungi..p__Ascomycota..c__Saccharomycetes..o__Saccharomycetales..f__Saccharomycetaceae..g__Saccharomyces..s__Saccharomyces_paradoxus.678	Conservation	0.397529	0.037	14
k__Fungi..p__Ascomycota..c__Sordariomycetes..o__Hypocreales..f__Bionectriaceae..g__Bionectria..s__Bionectria_ralfsii.1	Conservation	0.32	0.015	8
k__Fungi..p__Basidiomycota..c__Ustilaginomycotina_cls_Incertae_sedis..o__Malasseziales..f__Malasseziaceae..g__Malassezia..s__Malassezia_restricta.1	Conservation	0.32	0.013	8
k__Fungi..p__Ascomycota..c__Saccharomycetes..o__Saccharomycetales..f__Saccharomycetaceae..g__Saccharomyces..s__Saccharomyces_paradoxus.662	Conservation	0.28	0.024	7

## Sheet: ITS_IndicGenus
ITS2 indicative phylotypes with assigned taxonomy up to genus level
	group	indval	pvalue	freq
k__Fungi.p__Ascomycota.c__Sordariomycetes.o__Sordariales.f__Chaetomiaceae.g__Trichocladium	Conventional	0.398788	0.049	14
k__Protista.p__Cercozoa.c__unidentified.o__unidentified.f__unidentified.g__unidentified	Conventional	0.320828	0.011	7
k__Fungi.p__Ascomycota.c__Saccharomycetes.o__Saccharomycetales.f__Saccharomycetaceae.g__Saccharomyces	Conservation	0.67006	0.035	42
k__Fungi.p__Ascomycota.c__Sordariomycetes.o__Hypocreales.f__Bionectriaceae.g__Bionectria	Conservation	0.376876	0.014	12
k__Fungi.p__Ascomycota.c__Sordariomycetes.o__Hypocreales.f__Nectriaceae.g__Cylindrocarpon	Conservation	0.28	0.039	7
