# Supplementary material for: A small effect of conservation agriculture on soil biodiversity that differs between biological kingdoms and geographic locations
Source: iScience. 2021 Mar 8;24(4):102280. doi: 10.1016/j.isci.2021.102280 (PMC8008184; doi:10.1016/j.isci.2021.102280)
Supplement: Table S9. Comparison of COI phylotype taxonomic assignments, related to Figures 1–4 [file mmc10.xlsx]

## Sheet: Table S9 - COI_databasesCompare
Table S9. Comparison of COI phylotype taxonomic assignments at kingdom level from three different COI databases (BOLD, Midori and terrimporter)
OTU_ID	TaxLevel	BoldName	BoldMatch	MidoriName	MidoriMatch	TerrName	TerrMatch	NumberOfMatches	MeanMatch		BOLD		Midori		Terr
AAA3964	kingdom	metazoa	0.9939	metazoa	1	metazoa	1	3	0.997967		Metazoa	647	Metazoa	35324	Metazoa	3793	0.0715323
QiimeExactMatch.16	kingdom	metazoa	1	metazoa	1	metazoa	1	3	1		Fungi	201			Fungi	41157	0.776181
New.ReferenceOTU1	kingdom	metazoa	1	metazoa	1	metazoa	1	3	1						chromista	3163	0.0596511
New.ReferenceOTU101	kingdom	metazoa	1	metazoa	0.7	metazoa	1	3	0.9						plantae	3972	0.0749081
New.ReferenceOTU104	kingdom	metazoa	1	metazoa	0.666667	metazoa	1	3	0.888889
New.ReferenceOTU11017	kingdom	metazoa	0.9807	metazoa	1	metazoa	1	3	0.993567
New.ReferenceOTU11021	kingdom	metazoa	0.9807	metazoa	1	metazoa	1	3	0.993567
New.ReferenceOTU11022	kingdom	metazoa	0.9852	metazoa	1	metazoa	1	3	0.995067
New.ReferenceOTU11025	kingdom	metazoa	0.971	metazoa	1	metazoa	1	3	0.990333
New.ReferenceOTU11035	kingdom	metazoa	0.9852	metazoa	1	metazoa	1	3	0.995067
New.ReferenceOTU11036	kingdom	metazoa	0.9704	metazoa	1	metazoa	1	3	0.990133
New.ReferenceOTU11039	kingdom	metazoa	0.9767	metazoa	1	metazoa	1	3	0.992233
New.ReferenceOTU113	kingdom	metazoa	0.9938	metazoa	1	metazoa	1	3	0.997933
New.ReferenceOTU13391	kingdom	metazoa	0.9704	metazoa	1	metazoa	1	3	0.990133
New.ReferenceOTU13395	kingdom	metazoa	0.9778	metazoa	1	metazoa	1	3	0.9926
New.ReferenceOTU13396	kingdom	metazoa	0.9744	metazoa	1	metazoa	1	3	0.991467
New.ReferenceOTU13397	kingdom	metazoa	0.9886	metazoa	1	metazoa	1	3	0.9962
New.ReferenceOTU13401	kingdom	metazoa	0.9724	metazoa	1	metazoa	1	3	0.9908
New.ReferenceOTU13412	kingdom	metazoa	0.971	metazoa	1	metazoa	1	3	0.990333
New.ReferenceOTU13431	kingdom	metazoa	0.9758	metazoa	1	metazoa	1	3	0.991933
New.ReferenceOTU13434	kingdom	metazoa	0.9807	metazoa	1	metazoa	1	3	0.993567
New.ReferenceOTU13435	kingdom	metazoa	0.9807	metazoa	1	metazoa	1	3	0.993567
New.ReferenceOTU13436	kingdom	metazoa	0.9807	metazoa	1	metazoa	1	3	0.993567
New.ReferenceOTU13438	kingdom	metazoa	0.9758	metazoa	1	metazoa	1	3	0.991933
New.ReferenceOTU13439	kingdom	metazoa	0.9855	metazoa	1	metazoa	1	3	0.995167
New.ReferenceOTU13440	kingdom	metazoa	0.9952	metazoa	1	metazoa	1	3	0.9984
New.ReferenceOTU13441	kingdom	metazoa	0.9952	metazoa	1	metazoa	1	3	0.9984
New.ReferenceOTU13442	kingdom	metazoa	0.971	metazoa	1	metazoa	1	3	0.990333
New.ReferenceOTU13443	kingdom	metazoa	0.9952	metazoa	1	metazoa	1	3	0.9984
New.ReferenceOTU13444	kingdom	metazoa	0.9827	metazoa	1	metazoa	1	3	0.994233
New.ReferenceOTU13446	kingdom	metazoa	0.9855	metazoa	1	metazoa	1	3	0.995167
New.ReferenceOTU13456	kingdom	metazoa	0.971	metazoa	1	metazoa	1	3	0.990333
New.ReferenceOTU135	kingdom	metazoa	0.8621	metazoa	0.777778	metazoa	1	3	0.879959
New.ReferenceOTU14104	kingdom	metazoa	0.9967	metazoa	1	metazoa	1	3	0.9989
New.ReferenceOTU144	kingdom	metazoa	0.971	metazoa	1	metazoa	1	3	0.990333
New.ReferenceOTU1489	kingdom	metazoa	0.9803	metazoa	1	metazoa	1	3	0.993433
New.ReferenceOTU1490	kingdom	metazoa	0.9778	metazoa	1	metazoa	1	3	0.9926
New.ReferenceOTU1491	kingdom	metazoa	0.9778	metazoa	1	metazoa	1	3	0.9926
New.ReferenceOTU1492	kingdom	metazoa	0.9926	metazoa	1	metazoa	1	3	0.997533
New.ReferenceOTU1493	kingdom	metazoa	0.9926	metazoa	1	metazoa	1	3	0.997533
New.ReferenceOTU1494	kingdom	metazoa	0.9778	metazoa	1	metazoa	1	3	0.9926
New.ReferenceOTU1500	kingdom	metazoa	0.9926	metazoa	1	metazoa	1	3	0.997533
New.ReferenceOTU1507	kingdom	metazoa	0.9889	metazoa	1	metazoa	1	3	0.9963
New.ReferenceOTU15085	kingdom	metazoa	0.9704	metazoa	1	metazoa	1	3	0.990133
New.ReferenceOTU15089	kingdom	metazoa	0.9778	metazoa	1	metazoa	1	3	0.9926
New.ReferenceOTU15090	kingdom	metazoa	0.9704	metazoa	1	metazoa	1	3	0.990133
New.ReferenceOTU15097	kingdom	metazoa	0.9852	metazoa	1	metazoa	1	3	0.995067
New.ReferenceOTU15103	kingdom	metazoa	0.9882	metazoa	1	metazoa	1	3	0.996067
New.ReferenceOTU15105	kingdom	metazoa	0.9813	metazoa	1	metazoa	1	3	0.993767
New.ReferenceOTU15106	kingdom	metazoa	0.9738	metazoa	1	metazoa	1	3	0.991267
New.ReferenceOTU15112	kingdom	metazoa	0.9778	metazoa	1	metazoa	1	3	0.9926
New.ReferenceOTU15113	kingdom	metazoa	0.9778	metazoa	1	metazoa	1	3	0.9926
New.ReferenceOTU15115	kingdom	metazoa	0.9704	metazoa	1	metazoa	1	3	0.990133
New.ReferenceOTU1512	kingdom	metazoa	0.9741	metazoa	1	metazoa	1	3	0.991367
New.ReferenceOTU15120	kingdom	metazoa	0.9778	metazoa	1	metazoa	1	3	0.9926
New.ReferenceOTU15122	kingdom	metazoa	0.9778	metazoa	1	metazoa	1	3	0.9926
New.ReferenceOTU15123	kingdom	metazoa	0.9778	metazoa	1	metazoa	1	3	0.9926
New.ReferenceOTU15124	kingdom	metazoa	0.9852	metazoa	0.9	metazoa	1	3	0.961733
New.ReferenceOTU1513	kingdom	metazoa	0.9882	metazoa	1	metazoa	1	3	0.996067
New.ReferenceOTU1514	kingdom	metazoa	0.9852	metazoa	1	metazoa	1	3	0.995067
New.ReferenceOTU1515	kingdom	metazoa	0.9813	metazoa	1	metazoa	1	3	0.993767
New.ReferenceOTU1520	kingdom	metazoa	0.9704	metazoa	1	metazoa	1	3	0.990133
New.ReferenceOTU1523	kingdom	metazoa	0.9778	metazoa	1	metazoa	1	3	0.9926
New.ReferenceOTU1524	kingdom	metazoa	0.9704	metazoa	1	metazoa	1	3	0.990133
New.ReferenceOTU1528	kingdom	metazoa	0.9778	metazoa	1	metazoa	1	3	0.9926
New.ReferenceOTU1529	kingdom	metazoa	0.9852	metazoa	1	metazoa	1	3	0.995067
New.ReferenceOTU1530	kingdom	metazoa	0.9738	metazoa	1	metazoa	1	3	0.991267
New.ReferenceOTU162	kingdom	metazoa	1	metazoa	1	metazoa	1	3	1
New.ReferenceOTU16294	kingdom	metazoa	0.9969	metazoa	0.7	metazoa	1	3	0.898967
New.ReferenceOTU17	kingdom	metazoa	0.9811	metazoa	0.7	metazoa	1	3	0.8937
New.ReferenceOTU179	kingdom	metazoa	0.9939	metazoa	1	metazoa	1	3	0.997967
New.ReferenceOTU36290	kingdom	metazoa	0.9778	metazoa	1	metazoa	1	3	0.9926
New.ReferenceOTU36293	kingdom	metazoa	0.9758	metazoa	1	metazoa	1	3	0.991933
New.ReferenceOTU36294	kingdom	metazoa	1	metazoa	1	metazoa	1	3	1
New.ReferenceOTU36301	kingdom	metazoa	0.9758	metazoa	1	metazoa	1	3	0.991933
New.ReferenceOTU36302	kingdom	metazoa	0.9758	metazoa	1	metazoa	1	3	0.991933
New.ReferenceOTU36303	kingdom	metazoa	0.9758	metazoa	1	metazoa	1	3	0.991933
New.ReferenceOTU36305	kingdom	metazoa	0.9807	metazoa	1	metazoa	1	3	0.993567
New.ReferenceOTU36306	kingdom	metazoa	0.9855	metazoa	1	metazoa	1	3	0.995167
New.ReferenceOTU36307	kingdom	metazoa	0.9952	metazoa	1	metazoa	1	3	0.9984
New.ReferenceOTU36308	kingdom	metazoa	0.9952	metazoa	1	metazoa	1	3	0.9984
New.ReferenceOTU36310	kingdom	metazoa	0.9952	metazoa	1	metazoa	1	3	0.9984
New.ReferenceOTU36311	kingdom	metazoa	0.9855	metazoa	1	metazoa	1	3	0.995167
New.ReferenceOTU36641	kingdom	metazoa	0.985	metazoa	1	metazoa	1	3	0.995
New.ReferenceOTU38953	kingdom	metazoa	0.9807	metazoa	1	metazoa	1	3	0.993567
New.ReferenceOTU38954	kingdom	metazoa	0.9758	metazoa	1	metazoa	1	3	0.991933
New.ReferenceOTU40141	kingdom	metazoa	0.9926	metazoa	1	metazoa	1	3	0.997533
New.ReferenceOTU40143	kingdom	metazoa	0.9744	metazoa	1	metazoa	1	3	0.991467
New.ReferenceOTU40147	kingdom	metazoa	0.9778	metazoa	1	metazoa	1	3	0.9926
New.ReferenceOTU40152	kingdom	metazoa	0.9852	metazoa	1	metazoa	1	3	0.995067
New.ReferenceOTU40175	kingdom	metazoa	0.9903	metazoa	1	metazoa	1	3	0.996767
New.ReferenceOTU40176	kingdom	metazoa	0.9903	metazoa	1	metazoa	1	3	0.996767
New.ReferenceOTU40177	kingdom	metazoa	0.9959	metazoa	1	metazoa	1	3	0.998633
New.ReferenceOTU40179	kingdom	metazoa	0.9758	metazoa	1	metazoa	1	3	0.991933
New.ReferenceOTU40181	kingdom	metazoa	0.9807	metazoa	1	metazoa	1	3	0.993567
New.ReferenceOTU40182	kingdom	metazoa	0.9807	metazoa	1	metazoa	1	3	0.993567
New.ReferenceOTU40183	kingdom	metazoa	0.971	metazoa	1	metazoa	1	3	0.990333
New.ReferenceOTU40184	kingdom	metazoa	0.9957	metazoa	1	metazoa	1	3	0.998567
New.ReferenceOTU40188	kingdom	metazoa	1	metazoa	1	metazoa	1	3	1
New.ReferenceOTU40189	kingdom	metazoa	0.9903	metazoa	1	metazoa	1	3	0.996767
New.ReferenceOTU40191	kingdom	metazoa	0.9855	metazoa	1	metazoa	1	3	0.995167
New.ReferenceOTU40687	kingdom	metazoa	0.9926	metazoa	1	metazoa	1	3	0.997533
New.ReferenceOTU41115	kingdom	metazoa	0.9926	metazoa	1	metazoa	1	3	0.997533
New.ReferenceOTU41118	kingdom	metazoa	0.9773	metazoa	1	metazoa	1	3	0.992433
New.ReferenceOTU41119	kingdom	metazoa	0.9738	metazoa	1	metazoa	1	3	0.991267
New.ReferenceOTU41123	kingdom	metazoa	0.9704	metazoa	1	metazoa	1	3	0.990133
New.ReferenceOTU41125	kingdom	metazoa	0.9738	metazoa	1	metazoa	1	3	0.991267
New.ReferenceOTU41128	kingdom	metazoa	0.9889	metazoa	1	metazoa	1	3	0.9963
New.ReferenceOTU41129	kingdom	metazoa	0.9778	metazoa	1	metazoa	1	3	0.9926
New.ReferenceOTU41130	kingdom	metazoa	0.9852	metazoa	1	metazoa	1	3	0.995067
New.ReferenceOTU41139	kingdom	metazoa	0.9704	metazoa	1	metazoa	1	3	0.990133
New.ReferenceOTU43718	kingdom	metazoa	0.971	metazoa	1	metazoa	1	3	0.990333
New.ReferenceOTU43723	kingdom	metazoa	0.9855	metazoa	1	metazoa	1	3	0.995167
New.ReferenceOTU43728	kingdom	metazoa	0.9758	metazoa	1	metazoa	1	3	0.991933
New.ReferenceOTU43729	kingdom	metazoa	0.9952	metazoa	1	metazoa	1	3	0.9984
New.ReferenceOTU43730	kingdom	metazoa	0.9952	metazoa	1	metazoa	1	3	0.9984
New.ReferenceOTU43731	kingdom	metazoa	0.9903	metazoa	1	metazoa	1	3	0.996767
New.ReferenceOTU43733	kingdom	metazoa	0.9807	metazoa	1	metazoa	1	3	0.993567
New.ReferenceOTU43734	kingdom	metazoa	0.9758	metazoa	1	metazoa	1	3	0.991933
New.ReferenceOTU43735	kingdom	metazoa	0.9713	metazoa	1	metazoa	1	3	0.990433
New.ReferenceOTU43750	kingdom	metazoa	0.9754	metazoa	1	metazoa	1	3	0.9918
New.ReferenceOTU44656	kingdom	metazoa	0.9778	metazoa	1	metazoa	1	3	0.9926
New.ReferenceOTU44657	kingdom	metazoa	0.9778	metazoa	1	metazoa	1	3	0.9926
New.ReferenceOTU44667	kingdom	metazoa	0.9817	metazoa	1	metazoa	1	3	0.9939
New.ReferenceOTU44670	kingdom	metazoa	0.9775	metazoa	1	metazoa	1	3	0.9925
New.ReferenceOTU44675	kingdom	metazoa	0.9775	metazoa	1	metazoa	1	3	0.9925
New.ReferenceOTU44686	kingdom	metazoa	0.9813	metazoa	1	metazoa	1	3	0.993767
New.ReferenceOTU4520	kingdom	metazoa	0.9836	metazoa	1	metazoa	1	3	0.994533
New.ReferenceOTU4528	kingdom	metazoa	0.9918	metazoa	1	metazoa	1	3	0.997267
New.ReferenceOTU4533	kingdom	metazoa	0.9758	metazoa	1	metazoa	1	3	0.991933
New.ReferenceOTU4534	kingdom	metazoa	0.9758	metazoa	1	metazoa	1	3	0.991933
New.ReferenceOTU4542	kingdom	metazoa	0.971	metazoa	1	metazoa	1	3	0.990333
New.ReferenceOTU4551	kingdom	metazoa	0.9713	metazoa	1	metazoa	1	3	0.990433
New.ReferenceOTU4552	kingdom	metazoa	0.971	metazoa	1	metazoa	1	3	0.990333
New.ReferenceOTU4553	kingdom	metazoa	0.9713	metazoa	1	metazoa	1	3	0.990433
New.ReferenceOTU4554	kingdom	metazoa	0.9855	metazoa	1	metazoa	1	3	0.995167
New.ReferenceOTU4555	kingdom	metazoa	0.9855	metazoa	1	metazoa	1	3	0.995167
New.ReferenceOTU4556	kingdom	metazoa	0.9855	metazoa	1	metazoa	1	3	0.995167
New.ReferenceOTU4557	kingdom	metazoa	0.9918	metazoa	1	metazoa	1	3	0.997267
New.ReferenceOTU4558	kingdom	metazoa	0.9918	metazoa	1	metazoa	1	3	0.997267
New.ReferenceOTU4559	kingdom	metazoa	0.9952	metazoa	1	metazoa	1	3	0.9984
New.ReferenceOTU4560	kingdom	metazoa	1	metazoa	1	metazoa	1	3	1
New.ReferenceOTU4561	kingdom	metazoa	1	metazoa	1	metazoa	1	3	1
New.ReferenceOTU4562	kingdom	metazoa	0.9952	metazoa	1	metazoa	1	3	0.9984
New.ReferenceOTU4564	kingdom	metazoa	0.9959	metazoa	1	metazoa	1	3	0.998633
New.ReferenceOTU4565	kingdom	metazoa	0.9903	metazoa	1	metazoa	1	3	0.996767
New.ReferenceOTU4566	kingdom	metazoa	0.9807	metazoa	1	metazoa	1	3	0.993567
New.ReferenceOTU4567	kingdom	metazoa	0.9852	metazoa	1	metazoa	1	3	0.995067
New.ReferenceOTU4568	kingdom	metazoa	0.9807	metazoa	1	metazoa	1	3	0.993567
New.ReferenceOTU4569	kingdom	metazoa	0.9758	metazoa	1	metazoa	1	3	0.991933
New.ReferenceOTU4570	kingdom	metazoa	0.9807	metazoa	1	metazoa	1	3	0.993567
New.ReferenceOTU4574	kingdom	metazoa	0.971	metazoa	1	metazoa	1	3	0.990333
New.ReferenceOTU4575	kingdom	metazoa	0.9713	metazoa	1	metazoa	1	3	0.990433
New.ReferenceOTU4576	kingdom	metazoa	0.9903	metazoa	1	metazoa	1	3	0.996767
New.ReferenceOTU4578	kingdom	metazoa	0.971	metazoa	1	metazoa	1	3	0.990333
New.ReferenceOTU45803	kingdom	metazoa	0.9704	metazoa	1	metazoa	1	3	0.990133
New.ReferenceOTU45813	kingdom	metazoa	0.9704	metazoa	1	metazoa	1	3	0.990133
New.ReferenceOTU4582	kingdom	metazoa	0.9754	metazoa	1	metazoa	1	3	0.9918
New.ReferenceOTU4584	kingdom	metazoa	0.9807	metazoa	1	metazoa	1	3	0.993567
New.ReferenceOTU4586	kingdom	metazoa	0.9903	metazoa	1	metazoa	1	3	0.996767
New.ReferenceOTU4595	kingdom	metazoa	0.9758	metazoa	1	metazoa	1	3	0.991933
New.ReferenceOTU4601	kingdom	metazoa	0.971	metazoa	1	metazoa	1	3	0.990333
New.ReferenceOTU4604	kingdom	metazoa	0.9775	metazoa	1	metazoa	1	3	0.9925
New.ReferenceOTU4617	kingdom	metazoa	0.971	metazoa	1	metazoa	1	3	0.990333
New.ReferenceOTU4622	kingdom	metazoa	0.9778	metazoa	1	metazoa	1	3	0.9926
New.ReferenceOTU48676	kingdom	metazoa	0.971	metazoa	1	metazoa	1	3	0.990333
New.ReferenceOTU48683	kingdom	metazoa	0.9704	metazoa	1	metazoa	1	3	0.990133
New.ReferenceOTU48699	kingdom	metazoa	0.9778	metazoa	1	metazoa	1	3	0.9926
New.ReferenceOTU5553	kingdom	metazoa	0.9817	metazoa	1	metazoa	1	3	0.9939
New.ReferenceOTU5559	kingdom	metazoa	0.9704	metazoa	1	metazoa	1	3	0.990133
New.ReferenceOTU5561	kingdom	metazoa	0.97	metazoa	1	metazoa	1	3	0.99
New.ReferenceOTU5564	kingdom	metazoa	0.9738	metazoa	1	metazoa	1	3	0.991267
New.ReferenceOTU5567	kingdom	metazoa	0.9738	metazoa	1	metazoa	1	3	0.991267
New.ReferenceOTU60	kingdom	metazoa	1	metazoa	0.714286	metazoa	1	3	0.904762
New.ReferenceOTU6933	kingdom	metazoa	0.9873	metazoa	1	metazoa	1	3	0.995767
New.ReferenceOTU6936	kingdom	metazoa	0.9778	metazoa	1	metazoa	1	3	0.9926
New.ReferenceOTU6938	kingdom	metazoa	0.9704	metazoa	1	metazoa	1	3	0.990133
New.ReferenceOTU6939	kingdom	metazoa	0.9778	metazoa	1	metazoa	1	3	0.9926
New.ReferenceOTU6940	kingdom	metazoa	0.9704	metazoa	1	metazoa	1	3	0.990133
New.ReferenceOTU699	kingdom	metazoa	0.9704	metazoa	1	metazoa	1	3	0.990133
New.ReferenceOTU703	kingdom	metazoa	0.985	metazoa	1	metazoa	1	3	0.995
New.ReferenceOTU8221	kingdom	metazoa	1	metazoa	1	metazoa	1	3	1
New.ReferenceOTU99	kingdom	metazoa	1	metazoa	1	metazoa	1	3	1
New.CleanUp.ReferenceOTU12106	kingdom	metazoa	0.9952	metazoa	1	metazoa	1	3	0.9984
New.CleanUp.ReferenceOTU127358	kingdom	metazoa	0.9926	metazoa	1	metazoa	1	3	0.997533
New.CleanUp.ReferenceOTU127359	kingdom	metazoa	0.9704	metazoa	1	metazoa	1	3	0.990133
New.CleanUp.ReferenceOTU127364	kingdom	metazoa	0.9852	metazoa	1	metazoa	1	3	0.995067
New.CleanUp.ReferenceOTU127373	kingdom	metazoa	0.9852	metazoa	1	metazoa	1	3	0.995067
New.CleanUp.ReferenceOTU127375	kingdom	metazoa	0.9778	metazoa	1	metazoa	1	3	0.9926
New.CleanUp.ReferenceOTU127386	kingdom	metazoa	0.9877	metazoa	1	metazoa	1	3	0.9959
New.CleanUp.ReferenceOTU127422	kingdom	metazoa	0.9758	metazoa	1	metazoa	1	3	0.991933
New.CleanUp.ReferenceOTU127449	kingdom	metazoa	0.971	metazoa	1	metazoa	1	3	0.990333
New.CleanUp.ReferenceOTU127461	kingdom	metazoa	0.971	metazoa	1	metazoa	1	3	0.990333
New.CleanUp.ReferenceOTU127469	kingdom	metazoa	0.9807	metazoa	1	metazoa	1	3	0.993567
New.CleanUp.ReferenceOTU127471	kingdom	metazoa	0.971	metazoa	1	metazoa	1	3	0.990333
New.CleanUp.ReferenceOTU127505	kingdom	metazoa	0.9713	metazoa	1	metazoa	1	3	0.990433
New.CleanUp.ReferenceOTU127516	kingdom	metazoa	0.9807	metazoa	1	metazoa	1	3	0.993567
New.CleanUp.ReferenceOTU127522	kingdom	metazoa	0.971	metazoa	1	metazoa	1	3	0.990333
New.CleanUp.ReferenceOTU127531	kingdom	metazoa	0.9807	metazoa	1	metazoa	1	3	0.993567
New.CleanUp.ReferenceOTU127541	kingdom	metazoa	0.9807	metazoa	1	metazoa	1	3	0.993567
New.CleanUp.ReferenceOTU127542	kingdom	metazoa	0.9713	metazoa	1	metazoa	1	3	0.990433
New.CleanUp.ReferenceOTU127550	kingdom	metazoa	0.9807	metazoa	1	metazoa	1	3	0.993567
New.CleanUp.ReferenceOTU127561	kingdom	metazoa	0.9903	metazoa	1	metazoa	1	3	0.996767
New.CleanUp.ReferenceOTU127562	kingdom	metazoa	0.9903	metazoa	1	metazoa	1	3	0.996767
New.CleanUp.ReferenceOTU127564	kingdom	metazoa	0.9758	metazoa	1	metazoa	1	3	0.991933
New.CleanUp.ReferenceOTU127568	kingdom	metazoa	0.987	metazoa	1	metazoa	1	3	0.995667
New.CleanUp.ReferenceOTU127570	kingdom	metazoa	0.9754	metazoa	1	metazoa	1	3	0.9918
New.CleanUp.ReferenceOTU127578	kingdom	metazoa	0.9855	metazoa	1	metazoa	1	3	0.995167
New.CleanUp.ReferenceOTU127579	kingdom	metazoa	0.9807	metazoa	1	metazoa	1	3	0.993567
New.CleanUp.ReferenceOTU127595	kingdom	metazoa	0.9959	metazoa	1	metazoa	1	3	0.998633
New.CleanUp.ReferenceOTU127596	kingdom	metazoa	0.9952	metazoa	1	metazoa	1	3	0.9984
New.CleanUp.ReferenceOTU127598	kingdom	metazoa	1	metazoa	1	metazoa	1	3	1
New.CleanUp.ReferenceOTU127599	kingdom	metazoa	1	metazoa	1	metazoa	1	3	1
New.CleanUp.ReferenceOTU127604	kingdom	metazoa	0.9952	metazoa	1	metazoa	1	3	0.9984
New.CleanUp.ReferenceOTU127609	kingdom	metazoa	0.9855	metazoa	1	metazoa	1	3	0.995167
New.CleanUp.ReferenceOTU127612	kingdom	metazoa	0.9855	metazoa	1	metazoa	1	3	0.995167
New.CleanUp.ReferenceOTU127613	kingdom	metazoa	0.9903	metazoa	1	metazoa	1	3	0.996767
New.CleanUp.ReferenceOTU127630	kingdom	metazoa	0.9795	metazoa	1	metazoa	1	3	0.993167
New.CleanUp.ReferenceOTU127631	kingdom	metazoa	0.9903	metazoa	1	metazoa	1	3	0.996767
New.CleanUp.ReferenceOTU127633	kingdom	metazoa	0.9918	metazoa	1	metazoa	1	3	0.997267
New.CleanUp.ReferenceOTU127638	kingdom	metazoa	0.971	metazoa	1	metazoa	1	3	0.990333
New.CleanUp.ReferenceOTU127658	kingdom	metazoa	0.9758	metazoa	1	metazoa	1	3	0.991933
New.CleanUp.ReferenceOTU127660	kingdom	metazoa	0.9758	metazoa	1	metazoa	1	3	0.991933
New.CleanUp.ReferenceOTU127676	kingdom	metazoa	0.9758	metazoa	1	metazoa	1	3	0.991933
New.CleanUp.ReferenceOTU127695	kingdom	metazoa	0.971	metazoa	1	metazoa	1	3	0.990333
New.CleanUp.ReferenceOTU127706	kingdom	metazoa	0.9713	metazoa	1	metazoa	1	3	0.990433
New.CleanUp.ReferenceOTU127724	kingdom	metazoa	0.9713	metazoa	1	metazoa	1	3	0.990433
New.CleanUp.ReferenceOTU127813	kingdom	metazoa	0.9855	metazoa	1	metazoa	1	3	0.995167
New.CleanUp.ReferenceOTU127847	kingdom	metazoa	0.9704	metazoa	1	metazoa	1	3	0.990133
New.CleanUp.ReferenceOTU127862	kingdom	metazoa	0.9704	metazoa	1	metazoa	1	3	0.990133
New.CleanUp.ReferenceOTU128051	kingdom	metazoa	0.9852	metazoa	1	metazoa	1	3	0.995067
New.CleanUp.ReferenceOTU130113	kingdom	metazoa	0.9882	metazoa	1	metazoa	1	3	0.996067
New.CleanUp.ReferenceOTU130233	kingdom	metazoa	0.9926	metazoa	1	metazoa	1	3	0.997533
New.CleanUp.ReferenceOTU137894	kingdom	metazoa	0.9778	metazoa	1	metazoa	1	3	0.9926
New.CleanUp.ReferenceOTU137907	kingdom	metazoa	0.9775	metazoa	1	metazoa	1	3	0.9925
New.CleanUp.ReferenceOTU137910	kingdom	metazoa	0.9775	metazoa	1	metazoa	1	3	0.9925
New.CleanUp.ReferenceOTU137917	kingdom	metazoa	0.9772	metazoa	1	metazoa	1	3	0.9924
New.CleanUp.ReferenceOTU137919	kingdom	metazoa	0.9823	metazoa	1	metazoa	1	3	0.9941
New.CleanUp.ReferenceOTU137937	kingdom	metazoa	0.9852	metazoa	1	metazoa	1	3	0.995067
New.CleanUp.ReferenceOTU137942	kingdom	metazoa	0.9704	metazoa	1	metazoa	1	3	0.990133
New.CleanUp.ReferenceOTU137967	kingdom	metazoa	0.9738	metazoa	1	metazoa	1	3	0.991267
New.CleanUp.ReferenceOTU137972	kingdom	metazoa	0.9888	metazoa	1	metazoa	1	3	0.996267
New.CleanUp.ReferenceOTU138016	kingdom	metazoa	0.9738	metazoa	1	metazoa	1	3	0.991267
New.CleanUp.ReferenceOTU138017	kingdom	metazoa	0.9888	metazoa	1	metazoa	1	3	0.996267
New.CleanUp.ReferenceOTU138018	kingdom	metazoa	0.9813	metazoa	1	metazoa	1	3	0.993767
New.CleanUp.ReferenceOTU138019	kingdom	metazoa	0.9775	metazoa	1	metazoa	1	3	0.9925
New.CleanUp.ReferenceOTU138037	kingdom	metazoa	0.9775	metazoa	1	metazoa	1	3	0.9925
New.CleanUp.ReferenceOTU138039	kingdom	metazoa	0.9738	metazoa	1	metazoa	1	3	0.991267
New.CleanUp.ReferenceOTU138065	kingdom	metazoa	0.97	metazoa	1	metazoa	1	3	0.99
New.CleanUp.ReferenceOTU138082	kingdom	metazoa	0.9738	metazoa	1	metazoa	1	3	0.991267
New.CleanUp.ReferenceOTU15	kingdom	metazoa	1	metazoa	0.9	metazoa	1	3	0.966667
New.CleanUp.ReferenceOTU173311	kingdom	metazoa	0.9704	metazoa	1	metazoa	1	3	0.990133
New.CleanUp.ReferenceOTU185124	kingdom	metazoa	0.9926	metazoa	1	metazoa	1	3	0.997533
New.CleanUp.ReferenceOTU192600	kingdom	metazoa	0.9754	metazoa	1	metazoa	1	3	0.9918
New.CleanUp.ReferenceOTU192644	kingdom	metazoa	0.9758	metazoa	1	metazoa	1	3	0.991933
New.CleanUp.ReferenceOTU192651	kingdom	metazoa	0.9855	metazoa	1	metazoa	1	3	0.995167
New.CleanUp.ReferenceOTU192692	kingdom	metazoa	0.9852	metazoa	1	metazoa	1	3	0.995067
New.CleanUp.ReferenceOTU192696	kingdom	metazoa	0.9852	metazoa	1	metazoa	1	3	0.995067
New.CleanUp.ReferenceOTU192704	kingdom	metazoa	0.9778	metazoa	1	metazoa	1	3	0.9926
New.CleanUp.ReferenceOTU20339	kingdom	metazoa	0.9807	metazoa	1	metazoa	1	3	0.993567
New.CleanUp.ReferenceOTU205604	kingdom	metazoa	0.9775	metazoa	1	metazoa	1	3	0.9925
New.CleanUp.ReferenceOTU229975	kingdom	metazoa	0.9848	metazoa	1	metazoa	1	3	0.994933
New.CleanUp.ReferenceOTU229976	kingdom	metazoa	0.9778	metazoa	1	metazoa	1	3	0.9926
New.CleanUp.ReferenceOTU229994	kingdom	metazoa	0.9704	metazoa	1	metazoa	1	3	0.990133
New.CleanUp.ReferenceOTU231402	kingdom	metazoa	1	metazoa	1	metazoa	1	3	1
New.CleanUp.ReferenceOTU238406	kingdom	metazoa	0.9825	metazoa	1	metazoa	1	3	0.994167
New.CleanUp.ReferenceOTU238413	kingdom	metazoa	0.971	metazoa	1	metazoa	1	3	0.990333
New.CleanUp.ReferenceOTU238416	kingdom	metazoa	0.9758	metazoa	1	metazoa	1	3	0.991933
New.CleanUp.ReferenceOTU238436	kingdom	metazoa	0.9903	metazoa	1	metazoa	1	3	0.996767
New.CleanUp.ReferenceOTU238437	kingdom	metazoa	0.9903	metazoa	1	metazoa	1	3	0.996767
New.CleanUp.ReferenceOTU238438	kingdom	metazoa	0.9903	metazoa	1	metazoa	1	3	0.996767
New.CleanUp.ReferenceOTU238440	kingdom	metazoa	0.9952	metazoa	1	metazoa	1	3	0.9984
New.CleanUp.ReferenceOTU238441	kingdom	metazoa	0.9952	metazoa	1	metazoa	1	3	0.9984
New.CleanUp.ReferenceOTU238446	kingdom	metazoa	1	metazoa	1	metazoa	1	3	1
New.CleanUp.ReferenceOTU238451	kingdom	metazoa	1	metazoa	1	metazoa	1	3	1
New.CleanUp.ReferenceOTU238454	kingdom	metazoa	0.9903	metazoa	1	metazoa	1	3	0.996767
New.CleanUp.ReferenceOTU238456	kingdom	metazoa	0.9807	metazoa	1	metazoa	1	3	0.993567
New.CleanUp.ReferenceOTU238458	kingdom	metazoa	0.9807	metazoa	1	metazoa	1	3	0.993567
New.CleanUp.ReferenceOTU238464	kingdom	metazoa	0.9807	metazoa	1	metazoa	1	3	0.993567
New.CleanUp.ReferenceOTU238537	kingdom	metazoa	0.971	metazoa	1	metazoa	1	3	0.990333
New.CleanUp.ReferenceOTU266667	kingdom	metazoa	0.9926	metazoa	1	metazoa	1	3	0.997533
New.CleanUp.ReferenceOTU266689	kingdom	metazoa	0.9852	metazoa	1	metazoa	1	3	0.995067
New.CleanUp.ReferenceOTU266699	kingdom	metazoa	0.9803	metazoa	1	metazoa	1	3	0.993433
New.CleanUp.ReferenceOTU266710	kingdom	metazoa	0.9704	metazoa	1	metazoa	1	3	0.990133
New.CleanUp.ReferenceOTU266786	kingdom	metazoa	0.9758	metazoa	1	metazoa	1	3	0.991933
New.CleanUp.ReferenceOTU266810	kingdom	metazoa	0.9807	metazoa	1	metazoa	1	3	0.993567
New.CleanUp.ReferenceOTU266826	kingdom	metazoa	0.9807	metazoa	1	metazoa	1	3	0.993567
New.CleanUp.ReferenceOTU266830	kingdom	metazoa	0.9807	metazoa	1	metazoa	1	3	0.993567
New.CleanUp.ReferenceOTU266831	kingdom	metazoa	0.9855	metazoa	1	metazoa	1	3	0.995167
New.CleanUp.ReferenceOTU266832	kingdom	metazoa	0.9855	metazoa	1	metazoa	1	3	0.995167
New.CleanUp.ReferenceOTU266840	kingdom	metazoa	0.9952	metazoa	1	metazoa	1	3	0.9984
New.CleanUp.ReferenceOTU266845	kingdom	metazoa	1	metazoa	1	metazoa	1	3	1
New.CleanUp.ReferenceOTU266846	kingdom	metazoa	1	metazoa	1	metazoa	1	3	1
New.CleanUp.ReferenceOTU266848	kingdom	metazoa	1	metazoa	1	metazoa	1	3	1
New.CleanUp.ReferenceOTU266849	kingdom	metazoa	0.9903	metazoa	1	metazoa	1	3	0.996767
New.CleanUp.ReferenceOTU266850	kingdom	metazoa	0.9957	metazoa	1	metazoa	1	3	0.998567
New.CleanUp.ReferenceOTU266851	kingdom	metazoa	0.9758	metazoa	1	metazoa	1	3	0.991933
New.CleanUp.ReferenceOTU266852	kingdom	metazoa	0.9903	metazoa	1	metazoa	1	3	0.996767
New.CleanUp.ReferenceOTU266853	kingdom	metazoa	0.9903	metazoa	1	metazoa	1	3	0.996767
New.CleanUp.ReferenceOTU266854	kingdom	metazoa	0.9758	metazoa	1	metazoa	1	3	0.991933
New.CleanUp.ReferenceOTU266862	kingdom	metazoa	0.9807	metazoa	1	metazoa	1	3	0.993567
New.CleanUp.ReferenceOTU266869	kingdom	metazoa	0.9855	metazoa	1	metazoa	1	3	0.995167
New.CleanUp.ReferenceOTU266886	kingdom	metazoa	0.9807	metazoa	1	metazoa	1	3	0.993567
New.CleanUp.ReferenceOTU266902	kingdom	metazoa	0.971	metazoa	1	metazoa	1	3	0.990333
New.CleanUp.ReferenceOTU270590	kingdom	metazoa	0.9786	metazoa	1	metazoa	1	3	0.992867
New.CleanUp.ReferenceOTU27244	kingdom	metazoa	1	metazoa	1	metazoa	1	3	1
New.CleanUp.ReferenceOTU27254	kingdom	metazoa	0.971	metazoa	1	metazoa	1	3	0.990333
New.CleanUp.ReferenceOTU27271	kingdom	metazoa	0.9877	metazoa	1	metazoa	1	3	0.9959
New.CleanUp.ReferenceOTU27300	kingdom	metazoa	0.9713	metazoa	1	metazoa	1	3	0.990433
New.CleanUp.ReferenceOTU27328	kingdom	metazoa	0.971	metazoa	1	metazoa	1	3	0.990333
New.CleanUp.ReferenceOTU27339	kingdom	metazoa	0.9807	metazoa	1	metazoa	1	3	0.993567
New.CleanUp.ReferenceOTU27341	kingdom	metazoa	0.9807	metazoa	1	metazoa	1	3	0.993567
New.CleanUp.ReferenceOTU27345	kingdom	metazoa	0.9758	metazoa	1	metazoa	1	3	0.991933
New.CleanUp.ReferenceOTU27346	kingdom	metazoa	0.9807	metazoa	1	metazoa	1	3	0.993567
New.CleanUp.ReferenceOTU27347	kingdom	metazoa	0.9807	metazoa	1	metazoa	1	3	0.993567
New.CleanUp.ReferenceOTU27354	kingdom	metazoa	0.9711	metazoa	1	metazoa	1	3	0.990367
New.CleanUp.ReferenceOTU27365	kingdom	metazoa	0.9758	metazoa	1	metazoa	1	3	0.991933
New.CleanUp.ReferenceOTU27370	kingdom	metazoa	0.9925	metazoa	1	metazoa	1	3	0.9975
New.CleanUp.ReferenceOTU27372	kingdom	metazoa	0.971	metazoa	1	metazoa	1	3	0.990333
New.CleanUp.ReferenceOTU27373	kingdom	metazoa	0.9807	metazoa	1	metazoa	1	3	0.993567
New.CleanUp.ReferenceOTU27376	kingdom	metazoa	0.971	metazoa	1	metazoa	1	3	0.990333
New.CleanUp.ReferenceOTU27381	kingdom	metazoa	0.9855	metazoa	1	metazoa	1	3	0.995167
New.CleanUp.ReferenceOTU27382	kingdom	metazoa	0.971	metazoa	1	metazoa	1	3	0.990333
New.CleanUp.ReferenceOTU27383	kingdom	metazoa	0.9713	metazoa	1	metazoa	1	3	0.990433
New.CleanUp.ReferenceOTU27388	kingdom	metazoa	0.9918	metazoa	1	metazoa	1	3	0.997267
New.CleanUp.ReferenceOTU27389	kingdom	metazoa	0.9836	metazoa	1	metazoa	1	3	0.994533
New.CleanUp.ReferenceOTU27395	kingdom	metazoa	0.971	metazoa	1	metazoa	1	3	0.990333
New.CleanUp.ReferenceOTU27400	kingdom	metazoa	0.9903	metazoa	1	metazoa	1	3	0.996767
New.CleanUp.ReferenceOTU27401	kingdom	metazoa	0.9926	metazoa	1	metazoa	1	3	0.997533
New.CleanUp.ReferenceOTU27406	kingdom	metazoa	0.9903	metazoa	1	metazoa	1	3	0.996767
New.CleanUp.ReferenceOTU27408	kingdom	metazoa	0.9855	metazoa	1	metazoa	1	3	0.995167
New.CleanUp.ReferenceOTU27409	kingdom	metazoa	0.9855	metazoa	1	metazoa	1	3	0.995167
New.CleanUp.ReferenceOTU27412	kingdom	metazoa	0.9952	metazoa	1	metazoa	1	3	0.9984
New.CleanUp.ReferenceOTU27413	kingdom	metazoa	0.9952	metazoa	1	metazoa	1	3	0.9984
New.CleanUp.ReferenceOTU27414	kingdom	metazoa	0.9959	metazoa	1	metazoa	1	3	0.998633
New.CleanUp.ReferenceOTU27419	kingdom	metazoa	0.9952	metazoa	1	metazoa	1	3	0.9984
New.CleanUp.ReferenceOTU27421	kingdom	metazoa	0.9959	metazoa	1	metazoa	1	3	0.998633
New.CleanUp.ReferenceOTU27423	kingdom	metazoa	1	metazoa	1	metazoa	1	3	1
New.CleanUp.ReferenceOTU27424	kingdom	metazoa	1	metazoa	1	metazoa	1	3	1
New.CleanUp.ReferenceOTU27427	kingdom	metazoa	0.9952	metazoa	1	metazoa	1	3	0.9984
New.CleanUp.ReferenceOTU27428	kingdom	metazoa	0.9952	metazoa	1	metazoa	1	3	0.9984
New.CleanUp.ReferenceOTU27429	kingdom	metazoa	0.9903	metazoa	1	metazoa	1	3	0.996767
New.CleanUp.ReferenceOTU27430	kingdom	metazoa	0.9913	metazoa	1	metazoa	1	3	0.9971
New.CleanUp.ReferenceOTU27432	kingdom	metazoa	0.9877	metazoa	1	metazoa	1	3	0.9959
New.CleanUp.ReferenceOTU27436	kingdom	metazoa	0.9903	metazoa	1	metazoa	1	3	0.996767
New.CleanUp.ReferenceOTU27437	kingdom	metazoa	0.9877	metazoa	1	metazoa	1	3	0.9959
New.CleanUp.ReferenceOTU27440	kingdom	metazoa	0.9918	metazoa	1	metazoa	1	3	0.997267
New.CleanUp.ReferenceOTU27441	kingdom	metazoa	0.9918	metazoa	1	metazoa	1	3	0.997267
New.CleanUp.ReferenceOTU27442	kingdom	metazoa	0.9903	metazoa	1	metazoa	1	3	0.996767
New.CleanUp.ReferenceOTU27444	kingdom	metazoa	0.9855	metazoa	1	metazoa	1	3	0.995167
New.CleanUp.ReferenceOTU27445	kingdom	metazoa	0.9758	metazoa	1	metazoa	1	3	0.991933
New.CleanUp.ReferenceOTU27446	kingdom	metazoa	0.9855	metazoa	1	metazoa	1	3	0.995167
New.CleanUp.ReferenceOTU27450	kingdom	metazoa	0.9836	metazoa	1	metazoa	1	3	0.994533
New.CleanUp.ReferenceOTU27451	kingdom	metazoa	0.9903	metazoa	1	metazoa	1	3	0.996767
New.CleanUp.ReferenceOTU27454	kingdom	metazoa	0.9855	metazoa	1	metazoa	1	3	0.995167
New.CleanUp.ReferenceOTU27457	kingdom	metazoa	0.9884	metazoa	1	metazoa	1	3	0.996133
New.CleanUp.ReferenceOTU27458	kingdom	metazoa	0.9877	metazoa	1	metazoa	1	3	0.9959
New.CleanUp.ReferenceOTU27460	kingdom	metazoa	0.9877	metazoa	1	metazoa	1	3	0.9959
New.CleanUp.ReferenceOTU27469	kingdom	metazoa	0.9855	metazoa	1	metazoa	1	3	0.995167
New.CleanUp.ReferenceOTU27473	kingdom	metazoa	0.9807	metazoa	1	metazoa	1	3	0.993567
New.CleanUp.ReferenceOTU27485	kingdom	metazoa	0.9903	metazoa	1	metazoa	1	3	0.996767
New.CleanUp.ReferenceOTU27487	kingdom	metazoa	0.9758	metazoa	1	metazoa	1	3	0.991933
New.CleanUp.ReferenceOTU27493	kingdom	metazoa	0.9807	metazoa	1	metazoa	1	3	0.993567
New.CleanUp.ReferenceOTU27494	kingdom	metazoa	0.9758	metazoa	1	metazoa	1	3	0.991933
New.CleanUp.ReferenceOTU27498	kingdom	metazoa	0.9903	metazoa	1	metazoa	1	3	0.996767
New.CleanUp.ReferenceOTU27499	kingdom	metazoa	0.9807	metazoa	1	metazoa	1	3	0.993567
New.CleanUp.ReferenceOTU27500	kingdom	metazoa	0.9807	metazoa	1	metazoa	1	3	0.993567
New.CleanUp.ReferenceOTU27503	kingdom	metazoa	0.9713	metazoa	1	metazoa	1	3	0.990433
New.CleanUp.ReferenceOTU27504	kingdom	metazoa	0.9758	metazoa	1	metazoa	1	3	0.991933
New.CleanUp.ReferenceOTU27529	kingdom	metazoa	0.9807	metazoa	1	metazoa	1	3	0.993567
New.CleanUp.ReferenceOTU27530	kingdom	metazoa	0.9855	metazoa	1	metazoa	1	3	0.995167
New.CleanUp.ReferenceOTU27532	kingdom	metazoa	0.9807	metazoa	1	metazoa	1	3	0.993567
New.CleanUp.ReferenceOTU27537	kingdom	metazoa	0.9784	metazoa	1	metazoa	1	3	0.9928
New.CleanUp.ReferenceOTU27542	kingdom	metazoa	0.9758	metazoa	1	metazoa	1	3	0.991933
New.CleanUp.ReferenceOTU27551	kingdom	metazoa	0.971	metazoa	1	metazoa	1	3	0.990333
New.CleanUp.ReferenceOTU27620	kingdom	metazoa	0.9778	metazoa	1	metazoa	1	3	0.9926
New.CleanUp.ReferenceOTU27673	kingdom	metazoa	0.9807	metazoa	1	metazoa	1	3	0.993567
New.CleanUp.ReferenceOTU285003	kingdom	metazoa	0.9779	metazoa	1	metazoa	1	3	0.992633
New.CleanUp.ReferenceOTU291522	kingdom	metazoa	0.9773	metazoa	1	metazoa	1	3	0.992433
New.CleanUp.ReferenceOTU291581	kingdom	metazoa	0.9758	metazoa	1	metazoa	1	3	0.991933
New.CleanUp.ReferenceOTU291588	kingdom	metazoa	0.9855	metazoa	1	metazoa	1	3	0.995167
New.CleanUp.ReferenceOTU291601	kingdom	metazoa	0.9959	metazoa	1	metazoa	1	3	0.998633
New.CleanUp.ReferenceOTU291602	kingdom	metazoa	0.9952	metazoa	1	metazoa	1	3	0.9984
New.CleanUp.ReferenceOTU291606	kingdom	metazoa	1	metazoa	1	metazoa	1	3	1
New.CleanUp.ReferenceOTU291613	kingdom	metazoa	0.9918	metazoa	1	metazoa	1	3	0.997267
New.CleanUp.ReferenceOTU291632	kingdom	metazoa	0.9758	metazoa	1	metazoa	1	3	0.991933
New.CleanUp.ReferenceOTU291645	kingdom	metazoa	0.9807	metazoa	1	metazoa	1	3	0.993567
New.CleanUp.ReferenceOTU291654	kingdom	metazoa	0.9852	metazoa	1	metazoa	1	3	0.995067
New.CleanUp.ReferenceOTU291682	kingdom	metazoa	0.971	metazoa	1	metazoa	1	3	0.990333
New.CleanUp.ReferenceOTU291724	kingdom	metazoa	0.9704	metazoa	1	metazoa	1	3	0.990133
New.CleanUp.ReferenceOTU291725	kingdom	metazoa	0.9778	metazoa	1	metazoa	1	3	0.9926
New.CleanUp.ReferenceOTU327175	kingdom	metazoa	0.9852	metazoa	1	metazoa	1	3	0.995067
New.CleanUp.ReferenceOTU327181	kingdom	metazoa	0.9852	metazoa	1	metazoa	1	3	0.995067
New.CleanUp.ReferenceOTU327215	kingdom	metazoa	0.9704	metazoa	1	metazoa	1	3	0.990133
New.CleanUp.ReferenceOTU3279	kingdom	metazoa	0.9704	metazoa	1	metazoa	1	3	0.990133
New.CleanUp.ReferenceOTU34105	kingdom	metazoa	0.97	metazoa	1	metazoa	1	3	0.99
New.CleanUp.ReferenceOTU34133	kingdom	metazoa	0.971	metazoa	1	metazoa	1	3	0.990333
New.CleanUp.ReferenceOTU34135	kingdom	metazoa	0.97	metazoa	1	metazoa	1	3	0.99
New.CleanUp.ReferenceOTU34143	kingdom	metazoa	0.9775	metazoa	1	metazoa	1	3	0.9925
New.CleanUp.ReferenceOTU34146	kingdom	metazoa	0.985	metazoa	1	metazoa	1	3	0.995
New.CleanUp.ReferenceOTU34147	kingdom	metazoa	0.9888	metazoa	1	metazoa	1	3	0.996267
New.CleanUp.ReferenceOTU34148	kingdom	metazoa	0.9738	metazoa	1	metazoa	1	3	0.991267
New.CleanUp.ReferenceOTU34149	kingdom	metazoa	0.9813	metazoa	1	metazoa	1	3	0.993767
New.CleanUp.ReferenceOTU36	kingdom	metazoa	1	metazoa	0.9	metazoa	1	3	0.966667
New.ReferenceOTU19428	kingdom	metazoa	0.9778	metazoa	1	metazoa	1	3	0.9926
New.ReferenceOTU19443	kingdom	metazoa	0.9804	metazoa	1	metazoa	1	3	0.993467
New.ReferenceOTU19446	kingdom	metazoa	0.9965	metazoa	1	metazoa	1	3	0.998833
New.ReferenceOTU19448	kingdom	metazoa	0.97	metazoa	1	metazoa	1	3	0.99
New.ReferenceOTU19454	kingdom	metazoa	0.9877	metazoa	1	metazoa	1	3	0.9959
New.ReferenceOTU19456	kingdom	metazoa	0.9758	metazoa	1	metazoa	1	3	0.991933
New.ReferenceOTU19457	kingdom	metazoa	0.9758	metazoa	1	metazoa	1	3	0.991933
New.ReferenceOTU19462	kingdom	metazoa	0.9807	metazoa	1	metazoa	1	3	0.993567
New.ReferenceOTU19463	kingdom	metazoa	0.9903	metazoa	1	metazoa	1	3	0.996767
New.ReferenceOTU19464	kingdom	metazoa	0.9903	metazoa	1	metazoa	1	3	0.996767
New.ReferenceOTU19472	kingdom	metazoa	0.9807	metazoa	1	metazoa	1	3	0.993567
New.ReferenceOTU19473	kingdom	metazoa	0.971	metazoa	1	metazoa	1	3	0.990333
New.ReferenceOTU19475	kingdom	metazoa	0.9903	metazoa	1	metazoa	1	3	0.996767
New.ReferenceOTU19476	kingdom	metazoa	0.9952	metazoa	1	metazoa	1	3	0.9984
New.ReferenceOTU19477	kingdom	metazoa	0.9957	metazoa	1	metazoa	1	3	0.998567
New.ReferenceOTU19478	kingdom	metazoa	0.9959	metazoa	1	metazoa	1	3	0.998633
New.ReferenceOTU19479	kingdom	metazoa	0.9952	metazoa	1	metazoa	1	3	0.9984
New.ReferenceOTU19480	kingdom	metazoa	0.9795	metazoa	1	metazoa	1	3	0.993167
New.ReferenceOTU19481	kingdom	metazoa	0.9959	metazoa	1	metazoa	1	3	0.998633
New.ReferenceOTU19482	kingdom	metazoa	0.9807	metazoa	1	metazoa	1	3	0.993567
New.ReferenceOTU19483	kingdom	metazoa	0.9807	metazoa	1	metazoa	1	3	0.993567
New.ReferenceOTU19484	kingdom	metazoa	0.9855	metazoa	1	metazoa	1	3	0.995167
New.ReferenceOTU19485	kingdom	metazoa	0.9855	metazoa	1	metazoa	1	3	0.995167
New.ReferenceOTU19487	kingdom	metazoa	0.9807	metazoa	1	metazoa	1	3	0.993567
New.ReferenceOTU19488	kingdom	metazoa	0.971	metazoa	1	metazoa	1	3	0.990333
New.ReferenceOTU19493	kingdom	metazoa	0.9758	metazoa	1	metazoa	1	3	0.991933
New.ReferenceOTU19494	kingdom	metazoa	0.9758	metazoa	1	metazoa	1	3	0.991933
New.ReferenceOTU19495	kingdom	metazoa	0.9807	metazoa	1	metazoa	1	3	0.993567
New.ReferenceOTU19500	kingdom	metazoa	0.971	metazoa	1	metazoa	1	3	0.990333
New.ReferenceOTU19502	kingdom	metazoa	0.971	metazoa	1	metazoa	1	3	0.990333
New.ReferenceOTU19527	kingdom	metazoa	0.971	metazoa	1	metazoa	1	3	0.990333
New.ReferenceOTU19983	kingdom	metazoa	0.9926	metazoa	1	metazoa	1	3	0.997533
New.ReferenceOTU2004	kingdom	metazoa	0.974	metazoa	1	metazoa	1	3	0.991333
New.ReferenceOTU2011	kingdom	metazoa	1	metazoa	1	metazoa	1	3	1
New.ReferenceOTU2015	kingdom	metazoa	0.9762	metazoa	1	metazoa	1	3	0.992067
New.ReferenceOTU207	kingdom	metazoa	0.9852	metazoa	1	metazoa	1	3	0.995067
New.ReferenceOTU21100	kingdom	metazoa	0.9926	metazoa	1	metazoa	1	3	0.997533
New.ReferenceOTU21110	kingdom	metazoa	0.97	metazoa	1	metazoa	1	3	0.99
New.ReferenceOTU21113	kingdom	metazoa	0.9738	metazoa	1	metazoa	1	3	0.991267
New.ReferenceOTU21117	kingdom	metazoa	0.97	metazoa	1	metazoa	1	3	0.99
New.ReferenceOTU21129	kingdom	metazoa	0.97	metazoa	1	metazoa	1	3	0.99
New.ReferenceOTU21131	kingdom	metazoa	0.9813	metazoa	1	metazoa	1	3	0.993767
New.ReferenceOTU21139	kingdom	metazoa	0.9813	metazoa	1	metazoa	1	3	0.993767
New.ReferenceOTU21140	kingdom	metazoa	0.9775	metazoa	1	metazoa	1	3	0.9925
New.ReferenceOTU21141	kingdom	metazoa	0.985	metazoa	1	metazoa	1	3	0.995
New.ReferenceOTU21145	kingdom	metazoa	0.985	metazoa	0.6	metazoa	1	3	0.861667
New.ReferenceOTU21146	kingdom	metazoa	0.97	metazoa	1	metazoa	1	3	0.99
New.ReferenceOTU21149	kingdom	metazoa	0.97	metazoa	1	metazoa	1	3	0.99
New.ReferenceOTU21151	kingdom	metazoa	0.9783	metazoa	1	metazoa	1	3	0.992767
New.ReferenceOTU21156	kingdom	metazoa	0.9773	metazoa	1	metazoa	1	3	0.992433
New.ReferenceOTU23247	kingdom	metazoa	0.9852	metazoa	1	metazoa	1	3	0.995067
New.ReferenceOTU23248	kingdom	metazoa	0.9778	metazoa	1	metazoa	1	3	0.9926
New.ReferenceOTU23249	kingdom	metazoa	0.9704	metazoa	1	metazoa	1	3	0.990133
New.ReferenceOTU23250	kingdom	metazoa	0.9778	metazoa	1	metazoa	1	3	0.9926
New.ReferenceOTU23253	kingdom	metazoa	0.9926	metazoa	1	metazoa	1	3	0.997533
New.ReferenceOTU23267	kingdom	metazoa	0.9852	metazoa	1	metazoa	1	3	0.995067
New.ReferenceOTU23269	kingdom	metazoa	0.9704	metazoa	1	metazoa	1	3	0.990133
New.ReferenceOTU26246	kingdom	metazoa	0.9853	metazoa	0.7	metazoa	1	3	0.8951
New.CleanUp.ReferenceOTU44224	kingdom	metazoa	0.9926	metazoa	1	metazoa	1	3	0.997533
New.CleanUp.ReferenceOTU44244	kingdom	metazoa	0.9843	metazoa	1	metazoa	1	3	0.994767
New.CleanUp.ReferenceOTU50055	kingdom	metazoa	0.9778	metazoa	1	metazoa	1	3	0.9926
New.CleanUp.ReferenceOTU50138	kingdom	metazoa	0.9719	metazoa	0.8	metazoa	1	3	0.923967
New.CleanUp.ReferenceOTU57706	kingdom	metazoa	0.9778	metazoa	1	metazoa	1	3	0.9926
New.CleanUp.ReferenceOTU64	kingdom	metazoa	1	metazoa	1	metazoa	1	3	1
New.CleanUp.ReferenceOTU71703	kingdom	metazoa	0.9807	metazoa	1	metazoa	1	3	0.993567
New.CleanUp.ReferenceOTU71706	kingdom	metazoa	0.9903	metazoa	1	metazoa	1	3	0.996767
New.CleanUp.ReferenceOTU71709	kingdom	metazoa	0.9959	metazoa	1	metazoa	1	3	0.998633
New.CleanUp.ReferenceOTU71714	kingdom	metazoa	0.9807	metazoa	1	metazoa	1	3	0.993567
New.CleanUp.ReferenceOTU71715	kingdom	metazoa	0.9758	metazoa	1	metazoa	1	3	0.991933
New.CleanUp.ReferenceOTU71763	kingdom	metazoa	0.9704	metazoa	1	metazoa	1	3	0.990133
New.CleanUp.ReferenceOTU71777	kingdom	metazoa	0.9767	metazoa	1	metazoa	1	3	0.992233
New.CleanUp.ReferenceOTU8604	kingdom	metazoa	0.9704	metazoa	1	metazoa	1	3	0.990133
New.CleanUp.ReferenceOTU86283	kingdom	metazoa	0.9775	metazoa	1	metazoa	1	3	0.9925
New.CleanUp.ReferenceOTU8633	kingdom	metazoa	0.9704	metazoa	1	metazoa	1	3	0.990133
New.CleanUp.ReferenceOTU8640	kingdom	metazoa	0.9778	metazoa	1	metazoa	1	3	0.9926
New.CleanUp.ReferenceOTU8641	kingdom	metazoa	0.9704	metazoa	1	metazoa	1	3	0.990133
New.CleanUp.ReferenceOTU86472	kingdom	metazoa	0.9852	metazoa	1	metazoa	1	3	0.995067
New.CleanUp.ReferenceOTU8657	kingdom	metazoa	0.9744	metazoa	1	metazoa	1	3	0.991467
New.CleanUp.ReferenceOTU86690	kingdom	metazoa	0.9926	metazoa	1	metazoa	1	3	0.997533
New.CleanUp.ReferenceOTU86706	kingdom	metazoa	0.9852	metazoa	1	metazoa	1	3	0.995067
New.CleanUp.ReferenceOTU86709	kingdom	metazoa	0.9926	metazoa	1	metazoa	1	3	0.997533
New.CleanUp.ReferenceOTU86727	kingdom	metazoa	0.9704	metazoa	1	metazoa	1	3	0.990133
New.CleanUp.ReferenceOTU86746	kingdom	metazoa	0.9852	metazoa	1	metazoa	1	3	0.995067
New.CleanUp.ReferenceOTU86747	kingdom	metazoa	0.9852	metazoa	1	metazoa	1	3	0.995067
New.CleanUp.ReferenceOTU86857	kingdom	metazoa	0.9758	metazoa	1	metazoa	1	3	0.991933
New.CleanUp.ReferenceOTU86885	kingdom	metazoa	0.9855	metazoa	1	metazoa	1	3	0.995167
New.CleanUp.ReferenceOTU86893	kingdom	metazoa	0.971	metazoa	1	metazoa	1	3	0.990333
New.CleanUp.ReferenceOTU86895	kingdom	metazoa	0.971	metazoa	1	metazoa	1	3	0.990333
New.CleanUp.ReferenceOTU86906	kingdom	metazoa	0.971	metazoa	1	metazoa	1	3	0.990333
New.CleanUp.ReferenceOTU86907	kingdom	metazoa	0.9813	metazoa	1	metazoa	1	3	0.993767
New.CleanUp.ReferenceOTU86908	kingdom	metazoa	1	metazoa	1	metazoa	1	3	1
New.CleanUp.ReferenceOTU86909	kingdom	metazoa	0.9855	metazoa	1	metazoa	1	3	0.995167
New.CleanUp.ReferenceOTU86912	kingdom	metazoa	0.971	metazoa	1	metazoa	1	3	0.990333
New.CleanUp.ReferenceOTU86915	kingdom	metazoa	0.9855	metazoa	1	metazoa	1	3	0.995167
New.CleanUp.ReferenceOTU86917	kingdom	metazoa	0.9855	metazoa	1	metazoa	1	3	0.995167
New.CleanUp.ReferenceOTU86919	kingdom	metazoa	0.971	metazoa	1	metazoa	1	3	0.990333
New.CleanUp.ReferenceOTU86925	kingdom	metazoa	0.9903	metazoa	1	metazoa	1	3	0.996767
New.CleanUp.ReferenceOTU86927	kingdom	metazoa	0.9807	metazoa	1	metazoa	1	3	0.993567
New.CleanUp.ReferenceOTU86938	kingdom	metazoa	0.971	metazoa	1	metazoa	1	3	0.990333
New.CleanUp.ReferenceOTU86941	kingdom	metazoa	0.9952	metazoa	1	metazoa	1	3	0.9984
New.CleanUp.ReferenceOTU86942	kingdom	metazoa	0.9952	metazoa	1	metazoa	1	3	0.9984
New.CleanUp.ReferenceOTU86943	kingdom	metazoa	0.9952	metazoa	1	metazoa	1	3	0.9984
New.CleanUp.ReferenceOTU86944	kingdom	metazoa	0.9952	metazoa	1	metazoa	1	3	0.9984
New.CleanUp.ReferenceOTU86948	kingdom	metazoa	1	metazoa	1	metazoa	1	3	1
New.CleanUp.ReferenceOTU86949	kingdom	metazoa	1	metazoa	1	metazoa	1	3	1
New.CleanUp.ReferenceOTU86952	kingdom	metazoa	1	metazoa	1	metazoa	1	3	1
New.CleanUp.ReferenceOTU86953	kingdom	metazoa	1	metazoa	1	metazoa	1	3	1
New.CleanUp.ReferenceOTU86955	kingdom	metazoa	1	metazoa	1	metazoa	1	3	1
New.CleanUp.ReferenceOTU86956	kingdom	metazoa	0.9957	metazoa	1	metazoa	1	3	0.998567
New.CleanUp.ReferenceOTU86957	kingdom	metazoa	0.9952	metazoa	1	metazoa	1	3	0.9984
New.CleanUp.ReferenceOTU86959	kingdom	metazoa	0.9952	metazoa	1	metazoa	1	3	0.9984
New.CleanUp.ReferenceOTU86960	kingdom	metazoa	0.9903	metazoa	1	metazoa	1	3	0.996767
New.CleanUp.ReferenceOTU86961	kingdom	metazoa	0.9918	metazoa	1	metazoa	1	3	0.997267
New.CleanUp.ReferenceOTU86962	kingdom	metazoa	0.9855	metazoa	1	metazoa	1	3	0.995167
New.CleanUp.ReferenceOTU86963	kingdom	metazoa	0.9855	metazoa	1	metazoa	1	3	0.995167
New.CleanUp.ReferenceOTU86964	kingdom	metazoa	0.9957	metazoa	1	metazoa	1	3	0.998567
New.CleanUp.ReferenceOTU86965	kingdom	metazoa	0.9952	metazoa	1	metazoa	1	3	0.9984
New.CleanUp.ReferenceOTU86966	kingdom	metazoa	0.9952	metazoa	1	metazoa	1	3	0.9984
New.CleanUp.ReferenceOTU86968	kingdom	metazoa	0.9855	metazoa	1	metazoa	1	3	0.995167
New.CleanUp.ReferenceOTU86969	kingdom	metazoa	0.9855	metazoa	1	metazoa	1	3	0.995167
New.CleanUp.ReferenceOTU86970	kingdom	metazoa	0.9952	metazoa	1	metazoa	1	3	0.9984
New.CleanUp.ReferenceOTU86971	kingdom	metazoa	0.9952	metazoa	1	metazoa	1	3	0.9984
New.CleanUp.ReferenceOTU86977	kingdom	metazoa	0.9903	metazoa	1	metazoa	1	3	0.996767
New.CleanUp.ReferenceOTU86979	kingdom	metazoa	0.9855	metazoa	1	metazoa	1	3	0.995167
New.CleanUp.ReferenceOTU86982	kingdom	metazoa	0.9952	metazoa	1	metazoa	1	3	0.9984
New.CleanUp.ReferenceOTU86983	kingdom	metazoa	0.9903	metazoa	1	metazoa	1	3	0.996767
New.CleanUp.ReferenceOTU86988	kingdom	metazoa	0.9855	metazoa	1	metazoa	1	3	0.995167
New.CleanUp.ReferenceOTU86990	kingdom	metazoa	0.971	metazoa	1	metazoa	1	3	0.990333
New.CleanUp.ReferenceOTU86996	kingdom	metazoa	0.9807	metazoa	1	metazoa	1	3	0.993567
New.CleanUp.ReferenceOTU86998	kingdom	metazoa	0.9855	metazoa	1	metazoa	1	3	0.995167
New.CleanUp.ReferenceOTU87003	kingdom	metazoa	0.971	metazoa	1	metazoa	1	3	0.990333
New.CleanUp.ReferenceOTU87005	kingdom	metazoa	0.9903	metazoa	1	metazoa	1	3	0.996767
New.CleanUp.ReferenceOTU87006	kingdom	metazoa	0.9758	metazoa	1	metazoa	1	3	0.991933
New.CleanUp.ReferenceOTU87013	kingdom	metazoa	0.9903	metazoa	1	metazoa	1	3	0.996767
New.CleanUp.ReferenceOTU87014	kingdom	metazoa	0.971	metazoa	1	metazoa	1	3	0.990333
New.CleanUp.ReferenceOTU98427	kingdom	metazoa	0.9764	metazoa	1	metazoa	1	3	0.992133
New.CleanUp.ReferenceOTU98429	kingdom	metazoa	0.9778	metazoa	1	metazoa	1	3	0.9926
New.CleanUp.ReferenceOTU98431	kingdom	metazoa	0.9704	metazoa	1	metazoa	1	3	0.990133
New.CleanUp.ReferenceOTU98472	kingdom	metazoa	0.9921	metazoa	1	metazoa	1	3	0.997367
New.CleanUp.ReferenceOTU98531	kingdom	metazoa	0.9852	metazoa	1	metazoa	1	3	0.995067
New.ReferenceOTU29009	kingdom	metazoa	0.9758	metazoa	1	metazoa	1	3	0.991933
New.ReferenceOTU29012	kingdom	metazoa	0.9903	metazoa	1	metazoa	1	3	0.996767
New.ReferenceOTU29014	kingdom	metazoa	0.9855	metazoa	1	metazoa	1	3	0.995167
New.ReferenceOTU29015	kingdom	metazoa	0.9758	metazoa	1	metazoa	1	3	0.991933
New.ReferenceOTU29025	kingdom	metazoa	0.9926	metazoa	1	metazoa	1	3	0.997533
New.ReferenceOTU29039	kingdom	metazoa	0.9704	metazoa	1	metazoa	1	3	0.990133
New.ReferenceOTU29040	kingdom	metazoa	0.9778	metazoa	1	metazoa	1	3	0.9926
New.ReferenceOTU29043	kingdom	metazoa	0.9704	metazoa	1	metazoa	1	3	0.990133
New.ReferenceOTU29044	kingdom	metazoa	0.9778	metazoa	1	metazoa	1	3	0.9926
New.ReferenceOTU29047	kingdom	metazoa	0.9704	metazoa	1	metazoa	1	3	0.990133
New.ReferenceOTU31019	kingdom	metazoa	0.9963	metazoa	0.7	metazoa	1	3	0.898767
New.ReferenceOTU31504	kingdom	metazoa	0.9853	metazoa	1	metazoa	1	3	0.9951
New.ReferenceOTU34686	kingdom	metazoa	0.9851	metazoa	1	metazoa	1	3	0.995033
New.ReferenceOTU1059	kingdom	fungi	0.9853	metazoa	1	fungi	1	2	0.9951
New.ReferenceOTU14734	kingdom	fungi	0.9706	metazoa	1	fungi	1	2	0.9902
New.ReferenceOTU14736	kingdom	fungi	0.9804	unassigned	0	fungi	1	2	0.660133
New.ReferenceOTU14737	kingdom	fungi	0.9755	unassigned	0	fungi	1	2	0.6585
New.ReferenceOTU14739	kingdom	fungi	0.9731	metazoa	1	fungi	1	2	0.991033
New.ReferenceOTU156	kingdom	fungi	1	unassigned	0	fungi	1	2	0.666667
New.ReferenceOTU174	kingdom	fungi	0.9735	metazoa	1	fungi	1	2	0.991167
New.ReferenceOTU35897	kingdom	fungi	0.8729	metazoa	1	fungi	1	2	0.957633
New.ReferenceOTU36025	kingdom	fungi	0.8673	metazoa	1	fungi	1	2	0.955767
New.ReferenceOTU36032	kingdom	fungi	0.8488	metazoa	1	fungi	1	2	0.9496
New.ReferenceOTU37	kingdom	fungi	0.8722	metazoa	1	fungi	1	2	0.9574
New.ReferenceOTU3795	kingdom	fungi	0.8563	metazoa	1	fungi	1	2	0.9521
New.ReferenceOTU3797	kingdom	fungi	0.8746	metazoa	1	fungi	1	2	0.9582
New.ReferenceOTU3809	kingdom	fungi	0.8593	metazoa	1	fungi	1	2	0.9531
New.ReferenceOTU3821	kingdom	fungi	0.8716	metazoa	1	fungi	1	2	0.9572
New.ReferenceOTU3829	kingdom	fungi	0.8765	metazoa	1	fungi	1	2	0.958833
New.ReferenceOTU3868	kingdom	fungi	0.8716	metazoa	1	fungi	1	2	0.9572
New.ReferenceOTU3999	kingdom	fungi	0.8549	metazoa	1	fungi	1	2	0.951633
New.ReferenceOTU4052	kingdom	fungi	0.8426	metazoa	1	fungi	1	2	0.947533
New.ReferenceOTU4054	kingdom	fungi	0.8549	metazoa	1	fungi	1	2	0.951633
New.ReferenceOTU4060	kingdom	fungi	0.8426	metazoa	1	fungi	1	2	0.947533
New.ReferenceOTU4062	kingdom	fungi	0.858	metazoa	1	fungi	1	2	0.952667
New.ReferenceOTU4063	kingdom	fungi	0.8519	metazoa	1	fungi	1	2	0.950633
New.ReferenceOTU4077	kingdom	fungi	0.8491	metazoa	1	fungi	1	2	0.9497
New.ReferenceOTU43378	kingdom	fungi	0.8762	metazoa	1	fungi	1	2	0.958733
New.ReferenceOTU43469	kingdom	fungi	0.8488	metazoa	1	fungi	1	2	0.9496
New.ReferenceOTU43470	kingdom	fungi	0.8611	metazoa	1	fungi	1	2	0.9537
New.ReferenceOTU43471	kingdom	fungi	0.8457	metazoa	1	fungi	1	2	0.948567
New.ReferenceOTU43475	kingdom	fungi	0.8673	metazoa	1	fungi	1	2	0.955767
New.ReferenceOTU47597	kingdom	fungi	0.8611	metazoa	1	fungi	1	2	0.9537
New.ReferenceOTU49366	kingdom	fungi	0.9788	metazoa	1	fungi	1	2	0.992933
New.ReferenceOTU49635	kingdom	fungi	0.8563	unassigned	0	fungi	1	2	0.618767
New.ReferenceOTU49649	kingdom	fungi	0.8543	metazoa	1	fungi	1	2	0.951433
New.ReferenceOTU49655	kingdom	fungi	0.8563	metazoa	1	fungi	1	2	0.9521
New.ReferenceOTU49657	kingdom	fungi	0.8716	metazoa	1	fungi	1	2	0.9572
New.ReferenceOTU49658	kingdom	fungi	0.8675	metazoa	1	fungi	1	2	0.955833
New.ReferenceOTU49659	kingdom	fungi	0.8563	metazoa	1	fungi	1	2	0.9521
New.ReferenceOTU49662	kingdom	fungi	0.8654	metazoa	0.666667	fungi	1	2	0.844022
New.ReferenceOTU49676	kingdom	fungi	0.8869	metazoa	1	fungi	1	2	0.9623
New.ReferenceOTU49679	kingdom	fungi	0.8605	metazoa	1	fungi	1	2	0.9535
New.ReferenceOTU49851	kingdom	fungi	0.8502	metazoa	1	fungi	1	2	0.950067
New.ReferenceOTU49852	kingdom	fungi	0.836	metazoa	1	fungi	1	2	0.945333
New.ReferenceOTU49853	kingdom	fungi	0.8502	metazoa	1	fungi	1	2	0.950067
New.ReferenceOTU49854	kingdom	fungi	0.858	metazoa	1	fungi	1	2	0.952667
New.ReferenceOTU49902	kingdom	fungi	0.8471	metazoa	1	fungi	1	2	0.949033
New.ReferenceOTU49930	kingdom	fungi	0.8379	metazoa	1	fungi	1	2	0.945967
New.ReferenceOTU50247	kingdom	fungi	1	metazoa	1	fungi	1	2	1
New.ReferenceOTU6886	kingdom	fungi	0.9735	metazoa	1	fungi	1	2	0.991167
New.ReferenceOTU83	kingdom	fungi	0.9969	unassigned	0	fungi	1	2	0.665633
New.CleanUp.ReferenceOTU1	kingdom	fungi	0.9804	metazoa	1	fungi	1	2	0.993467
New.CleanUp.ReferenceOTU104	kingdom	fungi	0.9817	metazoa	0.666667	fungi	1	2	0.882789
New.CleanUp.ReferenceOTU124005	kingdom	fungi	0.8654	metazoa	0.666667	fungi	1	2	0.844022
New.CleanUp.ReferenceOTU124894	kingdom	fungi	0.8364	metazoa	1	fungi	1	2	0.945467
New.CleanUp.ReferenceOTU124906	kingdom	fungi	0.858	metazoa	1	fungi	1	2	0.952667
New.CleanUp.ReferenceOTU124913	kingdom	fungi	0.858	metazoa	1	fungi	1	2	0.952667
New.CleanUp.ReferenceOTU124924	kingdom	fungi	0.8522	metazoa	1	fungi	1	2	0.950733
New.CleanUp.ReferenceOTU125046	kingdom	fungi	0.8491	metazoa	1	fungi	1	2	0.9497
New.CleanUp.ReferenceOTU129486	kingdom	fungi	0.8889	metazoa	1	fungi	1	2	0.962967
New.CleanUp.ReferenceOTU136853	kingdom	fungi	0.9735	metazoa	1	fungi	1	2	0.991167
New.CleanUp.ReferenceOTU175569	kingdom	fungi	0.8426	metazoa	1	fungi	1	2	0.947533
New.CleanUp.ReferenceOTU185358	kingdom	fungi	0.9717	metazoa	1	fungi	1	2	0.990567
New.CleanUp.ReferenceOTU229296	kingdom	fungi	0.9839	unassigned	0	fungi	1	2	0.6613
New.CleanUp.ReferenceOTU229300	kingdom	fungi	0.9788	unassigned	0	fungi	1	2	0.6596
New.CleanUp.ReferenceOTU229340	kingdom	fungi	0.9755	unassigned	0	fungi	1	2	0.6585
New.CleanUp.ReferenceOTU23363	kingdom	fungi	0.8685	metazoa	1	fungi	1	2	0.956167
New.CleanUp.ReferenceOTU23365	kingdom	fungi	0.8765	metazoa	1	fungi	1	2	0.958833
New.CleanUp.ReferenceOTU23375	kingdom	fungi	0.8829	metazoa	1	fungi	1	2	0.960967
New.CleanUp.ReferenceOTU23403	kingdom	fungi	0.8796	metazoa	1	fungi	1	2	0.959867
New.CleanUp.ReferenceOTU236152	kingdom	fungi	0.8735	metazoa	1	fungi	1	2	0.957833
New.CleanUp.ReferenceOTU236205	kingdom	fungi	0.8704	metazoa	1	fungi	1	2	0.9568
New.CleanUp.ReferenceOTU236818	kingdom	fungi	0.841	metazoa	1	fungi	1	2	0.947
New.CleanUp.ReferenceOTU237584	kingdom	fungi	0.8519	unassigned	0	fungi	1	2	0.6173
New.CleanUp.ReferenceOTU24599	kingdom	fungi	0.858	metazoa	1	fungi	1	2	0.952667
New.CleanUp.ReferenceOTU24600	kingdom	fungi	0.8549	metazoa	1	fungi	1	2	0.951633
New.CleanUp.ReferenceOTU24602	kingdom	fungi	0.8488	metazoa	1	fungi	1	2	0.9496
New.CleanUp.ReferenceOTU24612	kingdom	fungi	0.8549	metazoa	1	fungi	1	2	0.951633
New.CleanUp.ReferenceOTU24621	kingdom	fungi	0.8654	metazoa	1	fungi	1	2	0.955133
New.CleanUp.ReferenceOTU24629	kingdom	fungi	0.8519	metazoa	1	fungi	1	2	0.950633
New.CleanUp.ReferenceOTU24639	kingdom	fungi	0.8488	metazoa	1	fungi	1	2	0.9496
New.CleanUp.ReferenceOTU24640	kingdom	fungi	0.8457	metazoa	1	fungi	1	2	0.948567
New.CleanUp.ReferenceOTU24641	kingdom	fungi	0.8471	metazoa	1	fungi	1	2	0.949033
New.CleanUp.ReferenceOTU24650	kingdom	fungi	0.8593	metazoa	1	fungi	1	2	0.9531
New.CleanUp.ReferenceOTU272783	kingdom	fungi	0.9755	unassigned	0	fungi	1	2	0.6585
New.CleanUp.ReferenceOTU272786	kingdom	fungi	0.9755	unassigned	0	fungi	1	2	0.6585
New.CleanUp.ReferenceOTU290042	kingdom	fungi	0.8519	metazoa	1	fungi	1	2	0.950633
New.CleanUp.ReferenceOTU295476	kingdom	fungi	0.913	metazoa	1	fungi	1	2	0.971
New.CleanUp.ReferenceOTU3065	kingdom	fungi	0.9751	metazoa	1	fungi	1	2	0.9917
New.CleanUp.ReferenceOTU333684	kingdom	fungi	0.8642	metazoa	1	fungi	1	2	0.954733
New.CleanUp.ReferenceOTU333845	kingdom	fungi	0.8673	metazoa	1	fungi	1	2	0.955767
New.CleanUp.ReferenceOTU333860	kingdom	fungi	0.8716	metazoa	1	fungi	1	2	0.9572
New.CleanUp.ReferenceOTU333881	kingdom	fungi	0.8685	metazoa	1	fungi	1	2	0.956167
New.CleanUp.ReferenceOTU333887	kingdom	fungi	0.8869	metazoa	1	fungi	1	2	0.9623
New.CleanUp.ReferenceOTU333923	kingdom	fungi	0.8673	metazoa	1	fungi	1	2	0.955767
New.CleanUp.ReferenceOTU333967	kingdom	fungi	0.8611	metazoa	1	fungi	1	2	0.9537
New.CleanUp.ReferenceOTU334043	kingdom	fungi	0.8609	metazoa	1	fungi	1	2	0.953633
New.CleanUp.ReferenceOTU334122	kingdom	fungi	0.8735	metazoa	1	fungi	1	2	0.957833
New.CleanUp.ReferenceOTU334503	kingdom	fungi	0.844	metazoa	1	fungi	1	2	0.948
New.CleanUp.ReferenceOTU335018	kingdom	fungi	0.8593	metazoa	1	fungi	1	2	0.9531
New.CleanUp.ReferenceOTU335036	kingdom	fungi	0.8502	metazoa	1	fungi	1	2	0.950067
New.CleanUp.ReferenceOTU337836	kingdom	fungi	0.8654	metazoa	1	fungi	1	2	0.955133
New.ReferenceOTU18879	kingdom	fungi	0.8642	metazoa	1	fungi	1	2	0.954733
New.ReferenceOTU19035	kingdom	fungi	0.8549	metazoa	1	fungi	1	2	0.951633
New.ReferenceOTU19040	kingdom	fungi	0.858	metazoa	1	fungi	1	2	0.952667
New.ReferenceOTU195	kingdom	fungi	0.9804	metazoa	1	fungi	1	2	0.993467
New.ReferenceOTU19803	kingdom	fungi	0.8941	metazoa	1	fungi	1	2	0.9647
New.ReferenceOTU20	kingdom	fungi	0.8488	metazoa	1	fungi	1	2	0.9496
New.ReferenceOTU21353	kingdom	fungi	0.9018	metazoa	0.666667	fungi	1	2	0.856156
New.CleanUp.ReferenceOTU41144	kingdom	fungi	0.9731	metazoa	1	fungi	1	2	0.991033
New.CleanUp.ReferenceOTU50	kingdom	fungi	0.9947	unassigned	0	fungi	1	2	0.6649
New.CleanUp.ReferenceOTU5823	kingdom	fungi	0.9902	metazoa	1	fungi	1	2	0.996733
New.CleanUp.ReferenceOTU6481	kingdom	fungi	0.9701	metazoa	1	fungi	1	2	0.990033
New.CleanUp.ReferenceOTU6486	kingdom	fungi	0.9755	metazoa	1	fungi	1	2	0.991833
New.CleanUp.ReferenceOTU6647	kingdom	fungi	0.9735	metazoa	0.666667	fungi	1	2	0.880056
New.CleanUp.ReferenceOTU6716	kingdom	fungi	0.9841	metazoa	1	fungi	1	2	0.9947
New.CleanUp.ReferenceOTU6717	kingdom	fungi	0.9785	metazoa	1	fungi	1	2	0.992833
New.CleanUp.ReferenceOTU6720	kingdom	fungi	0.9947	metazoa	1	fungi	1	2	0.998233
New.CleanUp.ReferenceOTU6728	kingdom	fungi	0.9788	metazoa	1	fungi	1	2	0.992933
New.CleanUp.ReferenceOTU6782	kingdom	fungi	0.9706	unassigned	0	fungi	1	2	0.656867
New.CleanUp.ReferenceOTU6785	kingdom	fungi	0.9785	unassigned	0	fungi	1	2	0.6595
New.CleanUp.ReferenceOTU6793	kingdom	fungi	0.9785	metazoa	1	fungi	1	2	0.992833
New.CleanUp.ReferenceOTU6805	kingdom	fungi	0.9701	unassigned	0	fungi	1	2	0.6567
New.CleanUp.ReferenceOTU6813	kingdom	fungi	0.9706	unassigned	0	fungi	1	2	0.656867
New.CleanUp.ReferenceOTU6903	kingdom	fungi	0.9788	metazoa	1	fungi	1	2	0.992933
New.CleanUp.ReferenceOTU69188	kingdom	fungi	0.8529	metazoa	1	fungi	1	2	0.950967
New.CleanUp.ReferenceOTU80218	kingdom	fungi	0.9136	metazoa	1	fungi	1	2	0.9712
New.CleanUp.ReferenceOTU96068	kingdom	fungi	0.9731	metazoa	1	fungi	1	2	0.991033
New.CleanUp.ReferenceOTU96078	kingdom	fungi	0.9755	unassigned	0	fungi	1	2	0.6585
New.CleanUp.ReferenceOTU96083	kingdom	fungi	0.9755	unassigned	0	fungi	1	2	0.6585
New.ReferenceOTU31063	kingdom	fungi	0.9804	unassigned	0	fungi	1	2	0.660133
New.ReferenceOTU31070	kingdom	fungi	0.9735	unassigned	0	fungi	1	2	0.657833
New.ReferenceOTU31071	kingdom	fungi	0.9735	unassigned	0	fungi	1	2	0.657833
New.ReferenceOTU33	kingdom	fungi	0.8889	metazoa	1	fungi	1	2	0.962967
New.ReferenceOTU34	kingdom	fungi	0.9358	metazoa	0.666667	fungi	1	2	0.867489
New.ReferenceOTU34824	kingdom	fungi	0.9804	metazoa	1	fungi	1	2	0.993467
New.ReferenceOTU34846	kingdom	fungi	0.9755	metazoa	0.666667	fungi	1	2	0.880722
New.ReferenceOTU34847	kingdom	fungi	0.9804	unassigned	0	fungi	1	2	0.660133
New.ReferenceOTU34848	kingdom	fungi	0.9853	unassigned	0	fungi	1	2	0.661767
New.ReferenceOTU34849	kingdom	fungi	0.9853	unassigned	0	fungi	1	2	0.661767
AAO5084	kingdom	chromista	1	metazoa	0.625	chromista	1	2	0.875
New.ReferenceOTU7263	kingdom	chromista	0.9878	metazoa	0.8	chromista	1	2	0.929267
New.CleanUp.ReferenceOTU146915	kingdom	chromista	0.9434	metazoa	0.75	chromista	1	2	0.8978
New.CleanUp.ReferenceOTU247247	kingdom	chromista	0.9815	unassigned	0	chromista	1	2	0.6605
New.ReferenceOTU192	kingdom	chromista	1	metazoa	0.6	chromista	1	2	0.866667
New.CleanUp.ReferenceOTU62	kingdom	chromista	1	metazoa	0.6	chromista	1	2	0.866667
New.CleanUp.ReferenceOTU10	kingdom	NA	NA	metazoa	1	fungi	1	0	1
New.CleanUp.ReferenceOTU10024	kingdom	NA	NA	metazoa	0.9	chromista	1	0	0.95
New.CleanUp.ReferenceOTU100288	kingdom	NA	NA	metazoa	1	fungi	1	0	1
New.CleanUp.ReferenceOTU100297	kingdom	NA	NA	unassigned	0	fungi	1	0	0.5
New.CleanUp.ReferenceOTU100300	kingdom	NA	NA	metazoa	1	fungi	1	0	1
New.CleanUp.ReferenceOTU100486	kingdom	NA	NA	metazoa	1	fungi	1	0	1
New.CleanUp.ReferenceOTU1005	kingdom	NA	NA	unassigned	0	fungi	1	0	0.5
New.CleanUp.ReferenceOTU100508	kingdom	NA	NA	unassigned	0	fungi	1	0	0.5
New.CleanUp.ReferenceOTU100522	kingdom	NA	NA	metazoa	1	fungi	1	0	1
New.CleanUp.ReferenceOTU100525	kingdom	NA	NA	metazoa	0.833333	fungi	1	0	0.916667
New.CleanUp.ReferenceOTU100531	kingdom	NA	NA	metazoa	0.833333	fungi	1	0	0.916667
New.CleanUp.ReferenceOTU100578	kingdom	NA	NA	metazoa	0.9	fungi	1	0	0.95
New.CleanUp.ReferenceOTU100580	kingdom	NA	NA	metazoa	1	fungi	1	0	1
New.CleanUp.ReferenceOTU100602	kingdom	NA	NA	metazoa	1	fungi	1	0	1
New.CleanUp.ReferenceOTU100612	kingdom	NA	NA	metazoa	1	fungi	1	0	1
New.CleanUp.ReferenceOTU100632	kingdom	NA	NA	metazoa	1	fungi	1	0	1
New.CleanUp.ReferenceOTU100643	kingdom	NA	NA	unassigned	0	fungi	1	0	0.5
New.CleanUp.ReferenceOTU1007	kingdom	NA	NA	metazoa	1	fungi	1	0	1
New.CleanUp.ReferenceOTU101375	kingdom	NA	NA	unassigned	0	fungi	1	0	0.5
New.CleanUp.ReferenceOTU101388	kingdom	NA	NA	unassigned	0	fungi	1	0	0.5
New.CleanUp.ReferenceOTU101389	kingdom	NA	NA	unassigned	0	fungi	1	0	0.5
New.CleanUp.ReferenceOTU101399	kingdom	NA	NA	metazoa	0.666667	fungi	1	0	0.833333
New.CleanUp.ReferenceOTU101430	kingdom	NA	NA	unassigned	0	fungi	1	0	0.5
New.CleanUp.ReferenceOTU101435	kingdom	NA	NA	unassigned	0	fungi	1	0	0.5
New.CleanUp.ReferenceOTU101455	kingdom	NA	NA	metazoa	1	fungi	1	0	1
New.CleanUp.ReferenceOTU101459	kingdom	NA	NA	metazoa	1	fungi	1	0	1
New.CleanUp.ReferenceOTU101460	kingdom	NA	NA	metazoa	1	fungi	1	0	1
New.CleanUp.ReferenceOTU101473	kingdom	NA	NA	unassigned	0	fungi	1	0	0.5
New.CleanUp.ReferenceOTU101483	kingdom	NA	NA	metazoa	1	fungi	1	0	1
New.CleanUp.ReferenceOTU101488	kingdom	NA	NA	metazoa	0.8	fungi	1	0	0.9
New.CleanUp.ReferenceOTU101489	kingdom	NA	NA	metazoa	1	fungi	1	0	1
New.CleanUp.ReferenceOTU101491	kingdom	NA	NA	metazoa	1	fungi	1	0	1
New.CleanUp.ReferenceOTU101514	kingdom	NA	NA	unassigned	0	fungi	1	0	0.5
New.CleanUp.ReferenceOTU101526	kingdom	NA	NA	unassigned	0	fungi	1	0	0.5
New.CleanUp.ReferenceOTU101567	kingdom	NA	NA	unassigned	0	fungi	1	0	0.5
New.CleanUp.ReferenceOTU101574	kingdom	NA	NA	unassigned	0	fungi	1	0	0.5
New.CleanUp.ReferenceOTU101583	kingdom	NA	NA	metazoa	1	fungi	1	0	1
New.CleanUp.ReferenceOTU101584	kingdom	NA	NA	metazoa	1	fungi	1	0	1
New.CleanUp.ReferenceOTU101585	kingdom	NA	NA	unassigned	0	fungi	1	0	0.5
New.CleanUp.ReferenceOTU101592	kingdom	NA	NA	unassigned	0	fungi	1	0	0.5
New.CleanUp.ReferenceOTU101597	kingdom	NA	NA	unassigned	0	fungi	1	0	0.5
New.CleanUp.ReferenceOTU101599	kingdom	NA	NA	unassigned	0	fungi	1	0	0.5
New.CleanUp.ReferenceOTU1016	kingdom	NA	NA	unassigned	0	fungi	1	0	0.5
New.CleanUp.ReferenceOTU101601	kingdom	NA	NA	metazoa	0.666667	fungi	1	0	0.833333
New.CleanUp.ReferenceOTU101603	kingdom	NA	NA	metazoa	1	fungi	1	0	1
New.CleanUp.ReferenceOTU101605	kingdom	NA	NA	unassigned	0	fungi	1	0	0.5
New.CleanUp.ReferenceOTU101609	kingdom	NA	NA	unassigned	0	fungi	1	0	0.5
New.CleanUp.ReferenceOTU101616	kingdom	NA	NA	unassigned	0	fungi	1	0	0.5
New.CleanUp.ReferenceOTU101640	kingdom	NA	NA	metazoa	1	fungi	1	0	1
New.CleanUp.ReferenceOTU101650	kingdom	NA	NA	unassigned	0	fungi	1	0	0.5
New.CleanUp.ReferenceOTU101653	kingdom	NA	NA	unassigned	0	fungi	1	0	0.5
New.CleanUp.ReferenceOTU101656	kingdom	NA	NA	unassigned	0	fungi	1	0	0.5
New.CleanUp.ReferenceOTU101661	kingdom	NA	NA	metazoa	1	fungi	1	0	1
New.CleanUp.ReferenceOTU101662	kingdom	NA	NA	unassigned	0	fungi	1	0	0.5
New.CleanUp.ReferenceOTU101668	kingdom	NA	NA	metazoa	1	fungi	1	0	1
New.CleanUp.ReferenceOTU101671	kingdom	NA	NA	metazoa	1	fungi	1	0	1
New.CleanUp.ReferenceOTU1021	kingdom	NA	NA	metazoa	1	fungi	1	0	1
New.CleanUp.ReferenceOTU1022	kingdom	NA	NA	unassigned	0	fungi	1	0	0.5
New.CleanUp.ReferenceOTU1023	kingdom	NA	NA	unassigned	0	fungi	1	0	0.5
New.CleanUp.ReferenceOTU1024	kingdom	NA	NA	metazoa	0.714286	fungi	1	0	0.857143
New.CleanUp.ReferenceOTU102413	kingdom	NA	NA	metazoa	1	fungi	1	0	1
New.CleanUp.ReferenceOTU102461	kingdom	NA	NA	unassigned	0	fungi	1	0	0.5
New.CleanUp.ReferenceOTU102465	kingdom	NA	NA	metazoa	0.8	fungi	1	0	0.9
New.CleanUp.ReferenceOTU102466	kingdom	NA	NA	metazoa	0.6	fungi	1	0	0.8
New.CleanUp.ReferenceOTU102470	kingdom	NA	NA	unassigned	0	fungi	1	0	0.5
New.CleanUp.ReferenceOTU102471	kingdom	NA	NA	metazoa	1	fungi	1	0	1
New.CleanUp.ReferenceOTU102475	kingdom	NA	NA	metazoa	1	fungi	1	0	1
New.CleanUp.ReferenceOTU102476	kingdom	NA	NA	metazoa	1	fungi	1	0	1
New.CleanUp.ReferenceOTU102477	kingdom	NA	NA	metazoa	0.666667	fungi	1	0	0.833333
New.CleanUp.ReferenceOTU102618	kingdom	NA	NA	metazoa	0.7	fungi	1	0	0.85
New.CleanUp.ReferenceOTU102635	kingdom	NA	NA	metazoa	0.6	fungi	1	0	0.8
New.CleanUp.ReferenceOTU102640	kingdom	NA	NA	metazoa	1	fungi	1	0	1
New.CleanUp.ReferenceOTU102648	kingdom	NA	NA	metazoa	1	fungi	1	0	1
New.CleanUp.ReferenceOTU10268	kingdom	NA	NA	metazoa	1	fungi	1	0	1
New.CleanUp.ReferenceOTU102716	kingdom	NA	NA	unassigned	0	fungi	1	0	0.5
New.CleanUp.ReferenceOTU102727	kingdom	NA	NA	metazoa	1	fungi	1	0	1
New.CleanUp.ReferenceOTU102736	kingdom	NA	NA	metazoa	0.6	fungi	1	0	0.8
New.CleanUp.ReferenceOTU10274	kingdom	NA	NA	unassigned	0	fungi	1	0	0.5
New.CleanUp.ReferenceOTU10275	kingdom	NA	NA	metazoa	1	fungi	1	0	1
New.CleanUp.ReferenceOTU102760	kingdom	NA	NA	metazoa	1	fungi	1	0	1
New.CleanUp.ReferenceOTU102769	kingdom	NA	NA	unassigned	0	fungi	1	0	0.5
New.CleanUp.ReferenceOTU102774	kingdom	NA	NA	metazoa	0.857143	fungi	1	0	0.928571
New.CleanUp.ReferenceOTU102778	kingdom	NA	NA	unassigned	0	fungi	1	0	0.5
New.CleanUp.ReferenceOTU102789	kingdom	NA	NA	metazoa	1	fungi	1	0	1
New.CleanUp.ReferenceOTU10279	kingdom	NA	NA	metazoa	1	fungi	1	0	1
New.CleanUp.ReferenceOTU102793	kingdom	NA	NA	metazoa	0.75	fungi	1	0	0.875
New.CleanUp.ReferenceOTU102794	kingdom	NA	NA	metazoa	0.8	fungi	1	0	0.9
New.CleanUp.ReferenceOTU102796	kingdom	NA	NA	unassigned	0	fungi	1	0	0.5
New.CleanUp.ReferenceOTU102818	kingdom	NA	NA	metazoa	1	fungi	1	0	1
New.CleanUp.ReferenceOTU102819	kingdom	NA	NA	metazoa	1	fungi	1	0	1
New.CleanUp.ReferenceOTU102822	kingdom	NA	NA	metazoa	1	fungi	1	0	1
New.CleanUp.ReferenceOTU102834	kingdom	NA	NA	unassigned	0	fungi	1	0	0.5
New.CleanUp.ReferenceOTU102838	kingdom	NA	NA	unassigned	0	fungi	1	0	0.5
New.CleanUp.ReferenceOTU102847	kingdom	NA	NA	unassigned	0	fungi	1	0	0.5
New.CleanUp.ReferenceOTU102854	kingdom	NA	NA	unassigned	0	fungi	1	0	0.5
New.CleanUp.ReferenceOTU102863	kingdom	NA	NA	metazoa	1	fungi	1	0	1
New.CleanUp.ReferenceOTU10287	kingdom	NA	NA	metazoa	0.8	fungi	1	0	0.9
New.CleanUp.ReferenceOTU102891	kingdom	NA	NA	unassigned	0	fungi	1	0	0.5
New.CleanUp.ReferenceOTU10290	kingdom	NA	NA	metazoa	1	fungi	1	0	1
New.CleanUp.ReferenceOTU102913	kingdom	NA	NA	unassigned	0	fungi	1	0	0.5
New.CleanUp.ReferenceOTU102922	kingdom	NA	NA	unassigned	0	fungi	1	0	0.5
New.CleanUp.ReferenceOTU102926	kingdom	NA	NA	metazoa	1	fungi	1	0	1
New.CleanUp.ReferenceOTU102927	kingdom	NA	NA	unassigned	0	fungi	1	0	0.5
New.CleanUp.ReferenceOTU102947	kingdom	NA	NA	metazoa	1	fungi	1	0	1
New.CleanUp.ReferenceOTU102952	kingdom	NA	NA	unassigned	0	fungi	1	0	0.5
New.CleanUp.ReferenceOTU102968	kingdom	NA	NA	metazoa	1	fungi	1	0	1
New.CleanUp.ReferenceOTU102992	kingdom	NA	NA	unassigned	0	fungi	1	0	0.5
New.CleanUp.ReferenceOTU102993	kingdom	NA	NA	metazoa	1	fungi	1	0	1
New.CleanUp.ReferenceOTU102995	kingdom	NA	NA	metazoa	1	fungi	1	0	1
New.CleanUp.ReferenceOTU103	kingdom	NA	NA	metazoa	1	fungi	1	0	1
New.CleanUp.ReferenceOTU1030	kingdom	NA	NA	unassigned	0	fungi	1	0	0.5
New.CleanUp.ReferenceOTU103000	kingdom	NA	NA	metazoa	1	fungi	1	0	1
New.CleanUp.ReferenceOTU103005	kingdom	NA	NA	unassigned	0	fungi	1	0	0.5
New.CleanUp.ReferenceOTU103006	kingdom	NA	NA	unassigned	0	fungi	1	0	0.5
New.CleanUp.ReferenceOTU103009	kingdom	NA	NA	unassigned	0	fungi	1	0	0.5
New.CleanUp.ReferenceOTU103010	kingdom	NA	NA	unassigned	0	fungi	1	0	0.5
New.CleanUp.ReferenceOTU103012	kingdom	NA	NA	unassigned	0	fungi	1	0	0.5
New.CleanUp.ReferenceOTU10302	kingdom	NA	NA	metazoa	0.666667	fungi	1	0	0.833333
New.CleanUp.ReferenceOTU103056	kingdom	NA	NA	metazoa	1	fungi	1	0	1
New.CleanUp.ReferenceOTU103082	kingdom	NA	NA	metazoa	0.666667	fungi	1	0	0.833333
New.CleanUp.ReferenceOTU103084	kingdom	NA	NA	unassigned	0	fungi	1	0	0.5
New.CleanUp.ReferenceOTU103092	kingdom	NA	NA	metazoa	0.666667	fungi	1	0	0.833333
New.CleanUp.ReferenceOTU103093	kingdom	NA	NA	unassigned	0	fungi	1	0	0.5
New.CleanUp.ReferenceOTU1031	kingdom	NA	NA	metazoa	1	fungi	1	0	1
New.CleanUp.ReferenceOTU10310	kingdom	NA	NA	metazoa	1	fungi	1	0	1
New.CleanUp.ReferenceOTU103100	kingdom	NA	NA	unassigned	0	fungi	1	0	0.5
New.CleanUp.ReferenceOTU103101	kingdom	NA	NA	metazoa	1	fungi	1	0	1
New.CleanUp.ReferenceOTU103102	kingdom	NA	NA	metazoa	1	fungi	1	0	1
New.CleanUp.ReferenceOTU103103	kingdom	NA	NA	metazoa	1	fungi	1	0	1
New.CleanUp.ReferenceOTU103106	kingdom	NA	NA	unassigned	0	fungi	1	0	0.5
New.CleanUp.ReferenceOTU103108	kingdom	NA	NA	metazoa	1	fungi	1	0	1
New.CleanUp.ReferenceOTU10311	kingdom	NA	NA	metazoa	1	fungi	1	0	1
New.CleanUp.ReferenceOTU103123	kingdom	NA	NA	metazoa	1	fungi	1	0	1
New.CleanUp.ReferenceOTU10314	kingdom	NA	NA	metazoa	0.8	fungi	1	0	0.9
New.CleanUp.ReferenceOTU103149	kingdom	NA	NA	metazoa	1	fungi	1	0	1
New.CleanUp.ReferenceOTU103157	kingdom	NA	NA	metazoa	1	fungi	1	0	1
New.CleanUp.ReferenceOTU103175	kingdom	NA	NA	metazoa	1	fungi	1	0	1
New.CleanUp.ReferenceOTU103182	kingdom	NA	NA	unassigned	0	fungi	1	0	0.5
New.CleanUp.ReferenceOTU103188	kingdom	NA	NA	metazoa	1	fungi	1	0	1
New.CleanUp.ReferenceOTU103191	kingdom	NA	NA	metazoa	1	fungi	1	0	1
New.CleanUp.ReferenceOTU10320	kingdom	NA	NA	metazoa	1	fungi	1	0	1
New.CleanUp.ReferenceOTU103213	kingdom	NA	NA	unassigned	0	fungi	1	0	0.5
New.CleanUp.ReferenceOTU10325	kingdom	NA	NA	metazoa	1	fungi	1	0	1
New.CleanUp.ReferenceOTU10326	kingdom	NA	NA	metazoa	1	fungi	1	0	1
New.CleanUp.ReferenceOTU10337	kingdom	NA	NA	unassigned	1	fungi	1	0	1
New.CleanUp.ReferenceOTU10344	kingdom	NA	NA	metazoa	1	fungi	1	0	1
New.CleanUp.ReferenceOTU10349	kingdom	NA	NA	metazoa	1	fungi	1	0	1
New.CleanUp.ReferenceOTU10357	kingdom	NA	NA	metazoa	0.75	fungi	1	0	0.875
New.CleanUp.ReferenceOTU10359	kingdom	NA	NA	metazoa	1	fungi	1	0	1
New.CleanUp.ReferenceOTU1036	kingdom	NA	NA	unassigned	0	fungi	1	0	0.5
New.CleanUp.ReferenceOTU10364	kingdom	NA	NA	metazoa	1	fungi	1	0	1
New.CleanUp.ReferenceOTU10369	kingdom	NA	NA	metazoa	1	fungi	1	0	1
New.CleanUp.ReferenceOTU10370	kingdom	NA	NA	metazoa	1	fungi	1	0	1
New.CleanUp.ReferenceOTU103733	kingdom	NA	NA	metazoa	0.666667	fungi	1	0	0.833333
New.CleanUp.ReferenceOTU103757	kingdom	NA	NA	unassigned	0	fungi	1	0	0.5
New.CleanUp.ReferenceOTU103794	kingdom	NA	NA	metazoa	1	fungi	1	0	1
New.CleanUp.ReferenceOTU103831	kingdom	NA	NA	unassigned	0	fungi	1	0	0.5
New.CleanUp.ReferenceOTU103832	kingdom	NA	NA	metazoa	1	fungi	1	0	1
New.CleanUp.ReferenceOTU103834	kingdom	NA	NA	metazoa	1	fungi	1	0	1
New.CleanUp.ReferenceOTU103839	kingdom	NA	NA	unassigned	0	fungi	1	0	0.5
New.CleanUp.ReferenceOTU103899	kingdom	NA	NA	metazoa	1	fungi	1	0	1
New.CleanUp.ReferenceOTU103902	kingdom	NA	NA	unassigned	0	fungi	1	0	0.5
New.CleanUp.ReferenceOTU103919	kingdom	NA	NA	unassigned	0	fungi	1	0	0.5
New.CleanUp.ReferenceOTU10392	kingdom	NA	NA	metazoa	0.666667	fungi	1	0	0.833333
New.CleanUp.ReferenceOTU104002	kingdom	NA	NA	unassigned	0	fungi	1	0	0.5
New.CleanUp.ReferenceOTU104021	kingdom	NA	NA	unassigned	0	fungi	1	0	0.5
New.CleanUp.ReferenceOTU104024	kingdom	NA	NA	unassigned	0	fungi	1	0	0.5
New.CleanUp.ReferenceOTU104048	kingdom	NA	NA	metazoa	1	fungi	1	0	1
New.CleanUp.ReferenceOTU104061	kingdom	NA	NA	unassigned	0	fungi	1	0	0.5
New.CleanUp.ReferenceOTU104062	kingdom	NA	NA	metazoa	1	fungi	1	0	1
New.CleanUp.ReferenceOTU10409	kingdom	NA	NA	metazoa	1	fungi	1	0	1
New.CleanUp.ReferenceOTU104091	kingdom	NA	NA	metazoa	1	fungi	1	0	1
New.CleanUp.ReferenceOTU10410	kingdom	NA	NA	metazoa	1	fungi	1	0	1
New.CleanUp.ReferenceOTU104105	kingdom	NA	NA	metazoa	1	fungi	1	0	1
New.CleanUp.ReferenceOTU104109	kingdom	NA	NA	metazoa	1	fungi	1	0	1
New.CleanUp.ReferenceOTU104110	kingdom	NA	NA	unassigned	0	fungi	1	0	0.5
New.CleanUp.ReferenceOTU104114	kingdom	NA	NA	unassigned	0	fungi	1	0	0.5
New.CleanUp.ReferenceOTU10413	kingdom	NA	NA	metazoa	1	fungi	1	0	1
New.CleanUp.ReferenceOTU104143	kingdom	NA	NA	unassigned	0	fungi	1	0	0.5
New.CleanUp.ReferenceOTU104168	kingdom	NA	NA	unassigned	0	fungi	1	0	0.5
New.CleanUp.ReferenceOTU104172	kingdom	NA	NA	unassigned	0	fungi	1	0	0.5
New.CleanUp.ReferenceOTU104183	kingdom	NA	NA	metazoa	1	fungi	1	0	1
New.CleanUp.ReferenceOTU104228	kingdom	NA	NA	unassigned	0	fungi	1	0	0.5
New.CleanUp.ReferenceOTU104268	kingdom	NA	NA	unassigned	0	fungi	1	0	0.5
New.CleanUp.ReferenceOTU10430	kingdom	NA	NA	metazoa	0.857143	fungi	1	0	0.928571
New.CleanUp.ReferenceOTU104324	kingdom	NA	NA	unassigned	0	fungi	1	0	0.5
New.CleanUp.ReferenceOTU104340	kingdom	NA	NA	unassigned	0	fungi	1	0	0.5
New.CleanUp.ReferenceOTU104368	kingdom	NA	NA	unassigned	0	fungi	1	0	0.5
New.CleanUp.ReferenceOTU104370	kingdom	NA	NA	unassigned	0	fungi	1	0	0.5
New.CleanUp.ReferenceOTU104371	kingdom	NA	NA	metazoa	1	fungi	1	0	1
New.CleanUp.ReferenceOTU10438	kingdom	NA	NA	metazoa	1	fungi	1	0	1
New.CleanUp.ReferenceOTU10440	kingdom	NA	NA	metazoa	1	fungi	1	0	1
New.CleanUp.ReferenceOTU10441	kingdom	NA	NA	metazoa	1	fungi	1	0	1
New.CleanUp.ReferenceOTU104413	kingdom	NA	NA	unassigned	1	fungi	1	0	1
New.CleanUp.ReferenceOTU104416	kingdom	NA	NA	unassigned	1	fungi	1	0	1
New.CleanUp.ReferenceOTU104417	kingdom	NA	NA	unassigned	0	fungi	1	0	0.5
New.CleanUp.ReferenceOTU104422	kingdom	NA	NA	unassigned	0	fungi	1	0	0.5
New.CleanUp.ReferenceOTU104430	kingdom	NA	NA	unassigned	0	fungi	1	0	0.5
New.CleanUp.ReferenceOTU104439	kingdom	NA	NA	metazoa	1	fungi	1	0	1
New.CleanUp.ReferenceOTU104460	kingdom	NA	NA	metazoa	1	fungi	1	0	1
New.CleanUp.ReferenceOTU104461	kingdom	NA	NA	unassigned	0	fungi	1	0	0.5
New.CleanUp.ReferenceOTU104465	kingdom	NA	NA	unassigned	0	fungi	1	0	0.5
New.CleanUp.ReferenceOTU104496	kingdom	NA	NA	unassigned	0	fungi	1	0	0.5
New.CleanUp.ReferenceOTU104560	kingdom	NA	NA	unassigned	0	fungi	1	0	0.5
New.CleanUp.ReferenceOTU104562	kingdom	NA	NA	unassigned	0	fungi	1	0	0.5
New.CleanUp.ReferenceOTU10457	kingdom	NA	NA	unassigned	0	fungi	1	0	0.5
New.CleanUp.ReferenceOTU104571	kingdom	NA	NA	unassigned	0	fungi	1	0	0.5
New.CleanUp.ReferenceOTU104575	kingdom	NA	NA	unassigned	0	fungi	1	0	0.5
New.CleanUp.ReferenceOTU10459	kingdom	NA	NA	unassigned	0	fungi	1	0	0.5
New.CleanUp.ReferenceOTU10460	kingdom	NA	NA	unassigned	0	fungi	1	0	0.5
New.CleanUp.ReferenceOTU104601	kingdom	NA	NA	metazoa	1	fungi	1	0	1
New.CleanUp.ReferenceOTU104611	kingdom	NA	NA	metazoa	1	fungi	1	0	1
New.CleanUp.ReferenceOTU10463	kingdom	NA	NA	unassigned	0	fungi	1	0	0.5
New.CleanUp.ReferenceOTU10469	kingdom	NA	NA	unassigned	0	fungi	1	0	0.5
New.CleanUp.ReferenceOTU1047	kingdom	NA	NA	metazoa	1	fungi	1	0	1
New.CleanUp.ReferenceOTU104723	kingdom	NA	NA	metazoa	1	fungi	1	0	1
New.CleanUp.ReferenceOTU10473	kingdom	NA	NA	unassigned	0	fungi	1	0	0.5
New.CleanUp.ReferenceOTU10475	kingdom	NA	NA	unassigned	0	fungi	1	0	0.5
New.CleanUp.ReferenceOTU104758	kingdom	NA	NA	unassigned	0	fungi	1	0	0.5
New.CleanUp.ReferenceOTU104766	kingdom	NA	NA	metazoa	1	fungi	1	0	1
New.CleanUp.ReferenceOTU104825	kingdom	NA	NA	metazoa	1	fungi	1	0	1
New.CleanUp.ReferenceOTU10484	kingdom	NA	NA	unassigned	0	fungi	1	0	0.5
New.CleanUp.ReferenceOTU104868	kingdom	NA	NA	metazoa	1	fungi	1	0	1
New.CleanUp.ReferenceOTU104890	kingdom	NA	NA	unassigned	0	fungi	1	0	0.5
New.CleanUp.ReferenceOTU104893	kingdom	NA	NA	metazoa	1	fungi	1	0	1
New.CleanUp.ReferenceOTU104894	kingdom	NA	NA	metazoa	1	fungi	1	0	1
New.CleanUp.ReferenceOTU104904	kingdom	NA	NA	unassigned	0	fungi	1	0	0.5
New.CleanUp.ReferenceOTU104906	kingdom	NA	NA	metazoa	1	fungi	1	0	1
New.CleanUp.ReferenceOTU104909	kingdom	NA	NA	unassigned	0	fungi	1	0	0.5
New.CleanUp.ReferenceOTU104914	kingdom	NA	NA	metazoa	1	fungi	1	0	1
New.CleanUp.ReferenceOTU104916	kingdom	NA	NA	metazoa	1	fungi	1	0	1
New.CleanUp.ReferenceOTU104959	kingdom	NA	NA	metazoa	1	fungi	1	0	1
New.CleanUp.ReferenceOTU104964	kingdom	NA	NA	unassigned	0	fungi	1	0	0.5
New.CleanUp.ReferenceOTU104970	kingdom	NA	NA	unassigned	0	fungi	1	0	0.5
New.CleanUp.ReferenceOTU104974	kingdom	NA	NA	unassigned	0	fungi	1	0	0.5
New.CleanUp.ReferenceOTU104979	kingdom	NA	NA	metazoa	0.666667	fungi	1	0	0.833333
New.CleanUp.ReferenceOTU104996	kingdom	NA	NA	unassigned	0	fungi	1	0	0.5
New.CleanUp.ReferenceOTU105092	kingdom	NA	NA	metazoa	1	fungi	1	0	1
New.CleanUp.ReferenceOTU105136	kingdom	NA	NA	metazoa	1	fungi	1	0	1
New.CleanUp.ReferenceOTU105178	kingdom	NA	NA	unassigned	0	fungi	1	0	0.5
New.CleanUp.ReferenceOTU105179	kingdom	NA	NA	metazoa	1	fungi	1	0	1
New.CleanUp.ReferenceOTU105180	kingdom	NA	NA	metazoa	0.666667	fungi	1	0	0.833333
New.CleanUp.ReferenceOTU105187	kingdom	NA	NA	metazoa	0.833333	fungi	1	0	0.916667
New.CleanUp.ReferenceOTU105194	kingdom	NA	NA	metazoa	0.666667	fungi	1	0	0.833333
New.CleanUp.ReferenceOTU105216	kingdom	NA	NA	unassigned	0	fungi	1	0	0.5
New.CleanUp.ReferenceOTU105237	kingdom	NA	NA	unassigned	0	fungi	1	0	0.5
New.CleanUp.ReferenceOTU105249	kingdom	NA	NA	metazoa	0.666667	fungi	1	0	0.833333
New.CleanUp.ReferenceOTU105282	kingdom	NA	NA	metazoa	0.571429	fungi	1	0	0.785714
New.CleanUp.ReferenceOTU105285	kingdom	NA	NA	metazoa	0.666667	fungi	1	0	0.833333
New.CleanUp.ReferenceOTU105286	kingdom	NA	NA	metazoa	1	fungi	1	0	1
New.CleanUp.ReferenceOTU105326	kingdom	NA	NA	metazoa	1	fungi	1	0	1
New.CleanUp.ReferenceOTU105329	kingdom	NA	NA	unassigned	0	fungi	1	0	0.5
New.CleanUp.ReferenceOTU105342	kingdom	NA	NA	metazoa	0.8	fungi	1	0	0.9
New.CleanUp.ReferenceOTU105355	kingdom	NA	NA	unassigned	0	fungi	1	0	0.5
New.CleanUp.ReferenceOTU105379	kingdom	NA	NA	unassigned	0	fungi	1	0	0.5
New.CleanUp.ReferenceOTU105381	kingdom	NA	NA	unassigned	0	fungi	1	0	0.5
New.CleanUp.ReferenceOTU105389	kingdom	NA	NA	metazoa	1	fungi	1	0	1
New.CleanUp.ReferenceOTU105397	kingdom	NA	NA	metazoa	1	fungi	1	0	1
New.CleanUp.ReferenceOTU105432	kingdom	NA	NA	metazoa	1	fungi	1	0	1
New.CleanUp.ReferenceOTU105457	kingdom	NA	NA	metazoa	0.666667	fungi	1	0	0.833333
New.CleanUp.ReferenceOTU105464	kingdom	NA	NA	metazoa	1	fungi	1	0	1
New.CleanUp.ReferenceOTU105470	kingdom	NA	NA	metazoa	1	fungi	1	0	1
New.CleanUp.ReferenceOTU105474	kingdom	NA	NA	metazoa	1	fungi	1	0	1
New.CleanUp.ReferenceOTU105489	kingdom	NA	NA	metazoa	1	fungi	1	0	1
New.CleanUp.ReferenceOTU105496	kingdom	NA	NA	metazoa	1	fungi	1	0	1
New.CleanUp.ReferenceOTU105510	kingdom	NA	NA	metazoa	1	fungi	1	0	1
New.CleanUp.ReferenceOTU105515	kingdom	NA	NA	metazoa	1	fungi	1	0	1
New.CleanUp.ReferenceOTU105533	kingdom	NA	NA	metazoa	1	fungi	1	0	1
New.CleanUp.ReferenceOTU105538	kingdom	NA	NA	metazoa	1	fungi	1	0	1
New.CleanUp.ReferenceOTU105541	kingdom	NA	NA	metazoa	1	fungi	1	0	1
New.CleanUp.ReferenceOTU105553	kingdom	NA	NA	metazoa	1	fungi	1	0	1
New.CleanUp.ReferenceOTU105554	kingdom	NA	NA	metazoa	1	fungi	1	0	1
New.CleanUp.ReferenceOTU105567	kingdom	NA	NA	metazoa	1	fungi	1	0	1
New.CleanUp.ReferenceOTU105569	kingdom	NA	NA	metazoa	1	fungi	1	0	1
New.CleanUp.ReferenceOTU105572	kingdom	NA	NA	metazoa	1	fungi	1	0	1
New.CleanUp.ReferenceOTU105574	kingdom	NA	NA	metazoa	1	fungi	1	0	1
New.CleanUp.ReferenceOTU105575	kingdom	NA	NA	metazoa	1	fungi	1	0	1
New.CleanUp.ReferenceOTU105580	kingdom	NA	NA	metazoa	1	fungi	1	0	1
New.CleanUp.ReferenceOTU105589	kingdom	NA	NA	metazoa	1	fungi	1	0	1
New.CleanUp.ReferenceOTU105590	kingdom	NA	NA	metazoa	1	fungi	1	0	1
New.CleanUp.ReferenceOTU105597	kingdom	NA	NA	metazoa	1	fungi	1	0	1
New.CleanUp.ReferenceOTU1056	kingdom	NA	NA	unassigned	0	fungi	1	0	0.5
New.CleanUp.ReferenceOTU105601	kingdom	NA	NA	metazoa	1	fungi	1	0	1
New.CleanUp.ReferenceOTU105611	kingdom	NA	NA	metazoa	0.666667	fungi	1	0	0.833333
New.CleanUp.ReferenceOTU105624	kingdom	NA	NA	metazoa	1	fungi	1	0	1
New.CleanUp.ReferenceOTU105625	kingdom	NA	NA	metazoa	1	fungi	1	0	1
New.CleanUp.ReferenceOTU105638	kingdom	NA	NA	metazoa	1	fungi	1	0	1
New.CleanUp.ReferenceOTU105644	kingdom	NA	NA	metazoa	1	fungi	1	0	1
New.CleanUp.ReferenceOTU105657	kingdom	NA	NA	metazoa	1	fungi	1	0	1
New.CleanUp.ReferenceOTU105658	kingdom	NA	NA	metazoa	1	fungi	1	0	1
New.CleanUp.ReferenceOTU105675	kingdom	NA	NA	metazoa	1	fungi	1	0	1
New.CleanUp.ReferenceOTU105676	kingdom	NA	NA	metazoa	1	fungi	1	0	1
New.CleanUp.ReferenceOTU105742	kingdom	NA	NA	metazoa	1	fungi	1	0	1
New.CleanUp.ReferenceOTU105746	kingdom	NA	NA	metazoa	0.666667	fungi	1	0	0.833333
New.CleanUp.ReferenceOTU105767	kingdom	NA	NA	metazoa	1	fungi	1	0	1
New.CleanUp.ReferenceOTU105774	kingdom	NA	NA	metazoa	1	fungi	1	0	1
New.CleanUp.ReferenceOTU105966	kingdom	NA	NA	unassigned	0	fungi	1	0	0.5
New.CleanUp.ReferenceOTU105968	kingdom	NA	NA	metazoa	1	fungi	1	0	1
New.CleanUp.ReferenceOTU105972	kingdom	NA	NA	metazoa	1	fungi	1	0	1
New.CleanUp.ReferenceOTU105973	kingdom	NA	NA	metazoa	0.666667	fungi	1	0	0.833333
New.CleanUp.ReferenceOTU105994	kingdom	NA	NA	metazoa	1	fungi	1	0	1
New.CleanUp.ReferenceOTU105995	kingdom	NA	NA	metazoa	0.666667	fungi	1	0	0.833333
New.CleanUp.ReferenceOTU106003	kingdom	NA	NA	metazoa	1	fungi	1	0	1
New.CleanUp.ReferenceOTU106005	kingdom	NA	NA	metazoa	1	fungi	1	0	1
New.CleanUp.ReferenceOTU106012	kingdom	NA	NA	metazoa	1	fungi	1	0	1
New.CleanUp.ReferenceOTU106021	kingdom	NA	NA	metazoa	0.6	fungi	1	0	0.8
New.CleanUp.ReferenceOTU106030	kingdom	NA	NA	metazoa	1	fungi	1	0	1
New.CleanUp.ReferenceOTU106031	kingdom	NA	NA	metazoa	1	fungi	1	0	1
New.CleanUp.ReferenceOTU106039	kingdom	NA	NA	metazoa	1	fungi	1	0	1
New.CleanUp.ReferenceOTU106040	kingdom	NA	NA	metazoa	1	fungi	1	0	1
New.CleanUp.ReferenceOTU106041	kingdom	NA	NA	metazoa	1	fungi	1	0	1
New.CleanUp.ReferenceOTU106065	kingdom	NA	NA	metazoa	1	fungi	1	0	1
New.CleanUp.ReferenceOTU106069	kingdom	NA	NA	unassigned	0	fungi	1	0	0.5
New.CleanUp.ReferenceOTU106072	kingdom	NA	NA	metazoa	1	fungi	1	0	1
New.CleanUp.ReferenceOTU106073	kingdom	NA	NA	metazoa	1	fungi	1	0	1
New.CleanUp.ReferenceOTU106076	kingdom	NA	NA	metazoa	1	fungi	1	0	1
New.CleanUp.ReferenceOTU106080	kingdom	NA	NA	metazoa	1	fungi	1	0	1
New.CleanUp.ReferenceOTU106081	kingdom	NA	NA	metazoa	1	fungi	1	0	1
New.CleanUp.ReferenceOTU106090	kingdom	NA	NA	metazoa	1	fungi	1	0	1
New.CleanUp.ReferenceOTU106091	kingdom	NA	NA	metazoa	1	fungi	1	0	1
New.CleanUp.ReferenceOTU106095	kingdom	NA	NA	metazoa	1	fungi	1	0	1
New.CleanUp.ReferenceOTU1061	kingdom	NA	NA	metazoa	1	fungi	1	0	1
New.CleanUp.ReferenceOTU106104	kingdom	NA	NA	metazoa	0.555556	fungi	1	0	0.777778
New.CleanUp.ReferenceOTU106106	kingdom	NA	NA	metazoa	0.666667	fungi	1	0	0.833333
New.CleanUp.ReferenceOTU106107	kingdom	NA	NA	unassigned	1	fungi	1	0	1
New.CleanUp.ReferenceOTU106119	kingdom	NA	NA	metazoa	1	fungi	1	0	1
New.CleanUp.ReferenceOTU106124	kingdom	NA	NA	metazoa	1	fungi	1	0	1
New.CleanUp.ReferenceOTU106127	kingdom	NA	NA	metazoa	1	fungi	1	0	1
New.CleanUp.ReferenceOTU106130	kingdom	NA	NA	metazoa	1	fungi	1	0	1
New.CleanUp.ReferenceOTU106136	kingdom	NA	NA	metazoa	1	fungi	1	0	1
New.CleanUp.ReferenceOTU106149	kingdom	NA	NA	metazoa	0.6	fungi	1	0	0.8
New.CleanUp.ReferenceOTU106157	kingdom	NA	NA	metazoa	1	fungi	1	0	1
New.CleanUp.ReferenceOTU106199	kingdom	NA	NA	metazoa	1	fungi	1	0	1
New.CleanUp.ReferenceOTU106206	kingdom	NA	NA	metazoa	1	fungi	1	0	1
New.CleanUp.ReferenceOTU106218	kingdom	NA	NA	metazoa	1	fungi	1	0	1
New.CleanUp.ReferenceOTU106234	kingdom	NA	NA	metazoa	1	fungi	1	0	1
New.CleanUp.ReferenceOTU106235	kingdom	NA	NA	metazoa	1	fungi	1	0	1
New.CleanUp.ReferenceOTU106236	kingdom	NA	NA	metazoa	1	fungi	1	0	1
New.CleanUp.ReferenceOTU106254	kingdom	NA	NA	metazoa	1	fungi	1	0	1
New.CleanUp.ReferenceOTU106255	kingdom	NA	NA	metazoa	1	fungi	1	0	1
New.CleanUp.ReferenceOTU106262	kingdom	NA	NA	metazoa	1	fungi	1	0	1
New.CleanUp.ReferenceOTU106270	kingdom	NA	NA	metazoa	1	fungi	1	0	1
New.CleanUp.ReferenceOTU106280	kingdom	NA	NA	metazoa	1	fungi	1	0	1
New.CleanUp.ReferenceOTU106283	kingdom	NA	NA	metazoa	1	fungi	1	0	1
New.CleanUp.ReferenceOTU106290	kingdom	NA	NA	metazoa	1	fungi	1	0	1
New.CleanUp.ReferenceOTU106292	kingdom	NA	NA	metazoa	1	fungi	1	0	1
New.CleanUp.ReferenceOTU106297	kingdom	NA	NA	metazoa	1	fungi	1	0	1
New.CleanUp.ReferenceOTU106308	kingdom	NA	NA	metazoa	1	fungi	1	0	1
New.CleanUp.ReferenceOTU106320	kingdom	NA	NA	metazoa	0.666667	fungi	1	0	0.833333
New.CleanUp.ReferenceOTU106344	kingdom	NA	NA	metazoa	1	fungi	1	0	1
New.CleanUp.ReferenceOTU106346	kingdom	NA	NA	metazoa	1	fungi	1	0	1
New.CleanUp.ReferenceOTU106348	kingdom	NA	NA	metazoa	1	fungi	1	0	1
New.CleanUp.ReferenceOTU106361	kingdom	NA	NA	metazoa	1	fungi	1	0	1
New.CleanUp.ReferenceOTU106362	kingdom	NA	NA	metazoa	0.666667	fungi	1	0	0.833333
New.CleanUp.ReferenceOTU106363	kingdom	NA	NA	metazoa	1	fungi	1	0	1
New.CleanUp.ReferenceOTU106364	kingdom	NA	NA	metazoa	0.666667	fungi	1	0	0.833333
New.CleanUp.ReferenceOTU106370	kingdom	NA	NA	metazoa	1	fungi	1	0	1
New.CleanUp.ReferenceOTU1064	kingdom	NA	NA	metazoa	1	fungi	1	0	1
New.CleanUp.ReferenceOTU106402	kingdom	NA	NA	metazoa	1	fungi	1	0	1
New.CleanUp.ReferenceOTU106439	kingdom	NA	NA	metazoa	0.666667	fungi	1	0	0.833333
New.CleanUp.ReferenceOTU106449	kingdom	NA	NA	metazoa	1	fungi	1	0	1
New.CleanUp.ReferenceOTU106453	kingdom	NA	NA	metazoa	1	fungi	1	0	1
New.CleanUp.ReferenceOTU106457	kingdom	NA	NA	metazoa	1	fungi	1	0	1
New.CleanUp.ReferenceOTU106458	kingdom	NA	NA	metazoa	1	fungi	1	0	1
New.CleanUp.ReferenceOTU106519	kingdom	NA	NA	metazoa	1	fungi	1	0	1
New.CleanUp.ReferenceOTU106562	kingdom	NA	NA	metazoa	1	fungi	1	0	1
New.CleanUp.ReferenceOTU106571	kingdom	NA	NA	unassigned	0	fungi	1	0	0.5
New.CleanUp.ReferenceOTU106574	kingdom	NA	NA	unassigned	0	fungi	1	0	0.5
New.CleanUp.ReferenceOTU106660	kingdom	NA	NA	metazoa	1	fungi	1	0	1
New.CleanUp.ReferenceOTU1067	kingdom	NA	NA	unassigned	0	fungi	1	0	0.5
New.CleanUp.ReferenceOTU106881	kingdom	NA	NA	metazoa	1	fungi	1	0	1
New.CleanUp.ReferenceOTU106896	kingdom	NA	NA	metazoa	1	fungi	1	0	1
New.CleanUp.ReferenceOTU106903	kingdom	NA	NA	metazoa	0.75	fungi	1	0	0.875
New.CleanUp.ReferenceOTU106910	kingdom	NA	NA	unassigned	0	fungi	1	0	0.5
New.CleanUp.ReferenceOTU106918	kingdom	NA	NA	metazoa	1	fungi	1	0	1
New.CleanUp.ReferenceOTU106922	kingdom	NA	NA	unassigned	0	fungi	1	0	0.5
New.CleanUp.ReferenceOTU106926	kingdom	NA	NA	metazoa	1	fungi	1	0	1
New.CleanUp.ReferenceOTU106927	kingdom	NA	NA	unassigned	0	fungi	1	0	0.5
New.CleanUp.ReferenceOTU106928	kingdom	NA	NA	unassigned	0	fungi	1	0	0.5
New.CleanUp.ReferenceOTU106937	kingdom	NA	NA	metazoa	0.7	fungi	1	0	0.85
New.CleanUp.ReferenceOTU106947	kingdom	NA	NA	metazoa	1	fungi	1	0	1
New.CleanUp.ReferenceOTU106951	kingdom	NA	NA	unassigned	0	fungi	1	0	0.5
New.CleanUp.ReferenceOTU106952	kingdom	NA	NA	unassigned	0	fungi	1	0	0.5
New.CleanUp.ReferenceOTU106954	kingdom	NA	NA	unassigned	0	fungi	1	0	0.5
New.CleanUp.ReferenceOTU106961	kingdom	NA	NA	unassigned	0	fungi	1	0	0.5
New.CleanUp.ReferenceOTU106966	kingdom	NA	NA	metazoa	0.555556	fungi	1	0	0.777778
New.CleanUp.ReferenceOTU106975	kingdom	NA	NA	unassigned	0	fungi	1	0	0.5
New.CleanUp.ReferenceOTU106991	kingdom	NA	NA	metazoa	0.8	fungi	1	0	0.9
New.CleanUp.ReferenceOTU107004	kingdom	NA	NA	metazoa	1	fungi	1	0	1
New.CleanUp.ReferenceOTU107007	kingdom	NA	NA	unassigned	0	fungi	1	0	0.5
New.CleanUp.ReferenceOTU107022	kingdom	NA	NA	metazoa	1	fungi	1	0	1
New.CleanUp.ReferenceOTU107037	kingdom	NA	NA	unassigned	0	fungi	1	0	0.5
New.CleanUp.ReferenceOTU107041	kingdom	NA	NA	metazoa	1	fungi	1	0	1
New.CleanUp.ReferenceOTU107047	kingdom	NA	NA	metazoa	0.666667	fungi	1	0	0.833333
New.CleanUp.ReferenceOTU107057	kingdom	NA	NA	metazoa	1	fungi	1	0	1
New.CleanUp.ReferenceOTU107069	kingdom	NA	NA	unassigned	0	fungi	1	0	0.5
New.CleanUp.ReferenceOTU107070	kingdom	NA	NA	metazoa	0.666667	fungi	1	0	0.833333
New.CleanUp.ReferenceOTU107082	kingdom	NA	NA	metazoa	1	fungi	1	0	1
New.CleanUp.ReferenceOTU107095	kingdom	NA	NA	metazoa	0.666667	fungi	1	0	0.833333
New.CleanUp.ReferenceOTU107107	kingdom	NA	NA	metazoa	1	fungi	1	0	1
New.CleanUp.ReferenceOTU107108	kingdom	NA	NA	unassigned	0	fungi	1	0	0.5
New.CleanUp.ReferenceOTU107113	kingdom	NA	NA	unassigned	0	fungi	1	0	0.5
New.CleanUp.ReferenceOTU107129	kingdom	NA	NA	unassigned	0	fungi	1	0	0.5
New.CleanUp.ReferenceOTU107130	kingdom	NA	NA	unassigned	0	fungi	1	0	0.5
New.CleanUp.ReferenceOTU107131	kingdom	NA	NA	metazoa	1	fungi	1	0	1
New.CleanUp.ReferenceOTU107132	kingdom	NA	NA	unassigned	0	fungi	1	0	0.5
New.CleanUp.ReferenceOTU107136	kingdom	NA	NA	unassigned	0	fungi	1	0	0.5
New.CleanUp.ReferenceOTU107137	kingdom	NA	NA	unassigned	0	fungi	1	0	0.5
New.CleanUp.ReferenceOTU107142	kingdom	NA	NA	metazoa	1	fungi	1	0	1
New.CleanUp.ReferenceOTU107149	kingdom	NA	NA	unassigned	0	fungi	1	0	0.5
New.CleanUp.ReferenceOTU1072	kingdom	NA	NA	unassigned	0	fungi	1	0	0.5
New.CleanUp.ReferenceOTU107265	kingdom	NA	NA	metazoa	1	metazoa	1	2	1
New.CleanUp.ReferenceOTU107279	kingdom	NA	NA	unassigned	0	fungi	1	0	0.5
New.CleanUp.ReferenceOTU107280	kingdom	NA	NA	metazoa	1	fungi	1	0	1
New.CleanUp.ReferenceOTU107282	kingdom	NA	NA	metazoa	1	fungi	1	0	1
New.CleanUp.ReferenceOTU107292	kingdom	NA	NA	metazoa	1	fungi	1	0	1
New.CleanUp.ReferenceOTU107294	kingdom	NA	NA	metazoa	1	fungi	1	0	1
New.CleanUp.ReferenceOTU107295	kingdom	NA	NA	metazoa	1	fungi	1	0	1
New.CleanUp.ReferenceOTU107306	kingdom	NA	NA	metazoa	1	fungi	1	0	1
New.CleanUp.ReferenceOTU107332	kingdom	NA	NA	unassigned	0	fungi	1	0	0.5
New.CleanUp.ReferenceOTU107353	kingdom	NA	NA	unassigned	0	fungi	1	0	0.5
New.CleanUp.ReferenceOTU107358	kingdom	NA	NA	unassigned	0	fungi	1	0	0.5
New.CleanUp.ReferenceOTU107361	kingdom	NA	NA	metazoa	0.6	fungi	1	0	0.8
New.CleanUp.ReferenceOTU107404	kingdom	NA	NA	metazoa	1	fungi	1	0	1
New.CleanUp.ReferenceOTU107413	kingdom	NA	NA	unassigned	0	fungi	1	0	0.5
New.CleanUp.ReferenceOTU107422	kingdom	NA	NA	unassigned	0	fungi	1	0	0.5
New.CleanUp.ReferenceOTU107438	kingdom	NA	NA	unassigned	0	fungi	1	0	0.5
New.CleanUp.ReferenceOTU107507	kingdom	NA	NA	unassigned	0	fungi	1	0	0.5
New.CleanUp.ReferenceOTU107515	kingdom	NA	NA	metazoa	1	fungi	1	0	1
New.CleanUp.ReferenceOTU107519	kingdom	NA	NA	unassigned	0	fungi	1	0	0.5
New.CleanUp.ReferenceOTU107539	kingdom	NA	NA	metazoa	1	fungi	1	0	1
New.CleanUp.ReferenceOTU107540	kingdom	NA	NA	metazoa	1	fungi	1	0	1
New.CleanUp.ReferenceOTU107553	kingdom	NA	NA	metazoa	1	fungi	1	0	1
New.CleanUp.ReferenceOTU107565	kingdom	NA	NA	unassigned	0	fungi	1	0	0.5
New.CleanUp.ReferenceOTU107578	kingdom	NA	NA	metazoa	1	fungi	1	0	1
New.CleanUp.ReferenceOTU107589	kingdom	NA	NA	unassigned	0	fungi	1	0	0.5
New.CleanUp.ReferenceOTU107592	kingdom	NA	NA	unassigned	0	fungi	1	0	0.5
New.CleanUp.ReferenceOTU107760	kingdom	NA	NA	metazoa	1	fungi	1	0	1
New.CleanUp.ReferenceOTU108122	kingdom	NA	NA	unassigned	0	fungi	1	0	0.5
New.CleanUp.ReferenceOTU108221	kingdom	NA	NA	unassigned	0	fungi	1	0	0.5
New.CleanUp.ReferenceOTU1083	kingdom	NA	NA	metazoa	1	fungi	1	0	1
New.CleanUp.ReferenceOTU1086	kingdom	NA	NA	metazoa	1	fungi	1	0	1
New.CleanUp.ReferenceOTU10870	kingdom	NA	NA	metazoa	0.666667	fungi	1	0	0.833333
New.CleanUp.ReferenceOTU10871	kingdom	NA	NA	unassigned	0	fungi	1	0	0.5
New.CleanUp.ReferenceOTU10872	kingdom	NA	NA	metazoa	1	fungi	1	0	1
New.CleanUp.ReferenceOTU10879	kingdom	NA	NA	unassigned	0	fungi	1	0	0.5
New.CleanUp.ReferenceOTU10880	kingdom	NA	NA	metazoa	1	fungi	1	0	1
New.CleanUp.ReferenceOTU10881	kingdom	NA	NA	unassigned	0	fungi	1	0	0.5
New.CleanUp.ReferenceOTU10882	kingdom	NA	NA	unassigned	0	fungi	1	0	0.5
New.CleanUp.ReferenceOTU10887	kingdom	NA	NA	unassigned	0	fungi	1	0	0.5
New.CleanUp.ReferenceOTU109009	kingdom	NA	NA	unassigned	1	chromista	1	0	1
New.CleanUp.ReferenceOTU1091	kingdom	NA	NA	metazoa	1	fungi	1	0	1
New.CleanUp.ReferenceOTU1092	kingdom	NA	NA	unassigned	0	fungi	1	0	0.5
New.CleanUp.ReferenceOTU10922	kingdom	NA	NA	unassigned	0	fungi	1	0	0.5
New.CleanUp.ReferenceOTU10926	kingdom	NA	NA	unassigned	0	fungi	1	0	0.5
New.CleanUp.ReferenceOTU10935	kingdom	NA	NA	metazoa	1	fungi	1	0	1
New.CleanUp.ReferenceOTU10937	kingdom	NA	NA	metazoa	1	fungi	1	0	1
New.CleanUp.ReferenceOTU1094	kingdom	NA	NA	metazoa	1	fungi	1	0	1
New.CleanUp.ReferenceOTU10940	kingdom	NA	NA	metazoa	1	fungi	1	0	1
New.CleanUp.ReferenceOTU10944	kingdom	NA	NA	metazoa	1	fungi	1	0	1
New.CleanUp.ReferenceOTU10946	kingdom	NA	NA	metazoa	1	fungi	1	0	1
New.CleanUp.ReferenceOTU10954	kingdom	NA	NA	metazoa	1	fungi	1	0	1
New.CleanUp.ReferenceOTU10962	kingdom	NA	NA	unassigned	0	fungi	1	0	0.5
New.CleanUp.ReferenceOTU10964	kingdom	NA	NA	unassigned	0	fungi	1	0	0.5
New.CleanUp.ReferenceOTU10976	kingdom	NA	NA	metazoa	0.666667	fungi	1	0	0.833333
New.CleanUp.ReferenceOTU10977	kingdom	NA	NA	metazoa	1	fungi	1	0	1
New.CleanUp.ReferenceOTU110	kingdom	NA	NA	unassigned	0	fungi	1	0	0.5
New.CleanUp.ReferenceOTU1100	kingdom	NA	NA	unassigned	0	fungi	1	0	0.5
New.CleanUp.ReferenceOTU110377	kingdom	NA	NA	unassigned	0	fungi	1	0	0.5
New.CleanUp.ReferenceOTU11056	kingdom	NA	NA	metazoa	1	fungi	1	0	1
New.CleanUp.ReferenceOTU11057	kingdom	NA	NA	metazoa	0.9	fungi	1	0	0.95
New.CleanUp.ReferenceOTU11060	kingdom	NA	NA	metazoa	0.666667	fungi	1	0	0.833333
New.CleanUp.ReferenceOTU11061	kingdom	NA	NA	unassigned	1	fungi	1	0	1
New.CleanUp.ReferenceOTU11062	kingdom	NA	NA	unassigned	1	fungi	1	0	1
New.CleanUp.ReferenceOTU11070	kingdom	NA	NA	metazoa	0.666667	fungi	1	0	0.833333
New.CleanUp.ReferenceOTU11072	kingdom	NA	NA	metazoa	1	fungi	1	0	1
New.CleanUp.ReferenceOTU11084	kingdom	NA	NA	unassigned	0	fungi	1	0	0.5
New.CleanUp.ReferenceOTU1109	kingdom	NA	NA	unassigned	0	fungi	1	0	0.5
New.CleanUp.ReferenceOTU11097	kingdom	NA	NA	unassigned	0	fungi	1	0	0.5
New.CleanUp.ReferenceOTU1111	kingdom	NA	NA	unassigned	0	fungi	1	0	0.5
New.CleanUp.ReferenceOTU11113	kingdom	NA	NA	unassigned	0	fungi	1	0	0.5
New.CleanUp.ReferenceOTU11122	kingdom	NA	NA	metazoa	1	fungi	1	0	1
New.CleanUp.ReferenceOTU11124	kingdom	NA	NA	metazoa	1	fungi	1	0	1
New.CleanUp.ReferenceOTU1113	kingdom	NA	NA	unassigned	0	fungi	1	0	0.5
New.CleanUp.ReferenceOTU11139	kingdom	NA	NA	metazoa	0.666667	fungi	1	0	0.833333
New.CleanUp.ReferenceOTU11146	kingdom	NA	NA	unassigned	0	fungi	1	0	0.5
New.CleanUp.ReferenceOTU11151	kingdom	NA	NA	unassigned	0	fungi	1	0	0.5
New.CleanUp.ReferenceOTU11153	kingdom	NA	NA	unassigned	0	fungi	1	0	0.5
New.CleanUp.ReferenceOTU11159	kingdom	NA	NA	metazoa	0.571429	fungi	1	0	0.785714
New.CleanUp.ReferenceOTU11170	kingdom	NA	NA	metazoa	0.7	fungi	1	0	0.85
New.CleanUp.ReferenceOTU11172	kingdom	NA	NA	metazoa	1	fungi	1	0	1
New.CleanUp.ReferenceOTU11184	kingdom	NA	NA	unassigned	1	fungi	1	0	1
New.CleanUp.ReferenceOTU11191	kingdom	NA	NA	metazoa	0.666667	fungi	1	0	0.833333
New.CleanUp.ReferenceOTU11195	kingdom	NA	NA	unassigned	0	fungi	1	0	0.5
New.CleanUp.ReferenceOTU11196	kingdom	NA	NA	unassigned	0	fungi	1	0	0.5
New.CleanUp.ReferenceOTU112	kingdom	NA	NA	unassigned	0	fungi	1	0	0.5
New.CleanUp.ReferenceOTU1120	kingdom	NA	NA	metazoa	1	fungi	1	0	1
New.CleanUp.ReferenceOTU1122	kingdom	NA	NA	unassigned	0	fungi	1	0	0.5
New.CleanUp.ReferenceOTU1123	kingdom	NA	NA	unassigned	0	fungi	1	0	0.5
New.CleanUp.ReferenceOTU1124	kingdom	NA	NA	unassigned	0	fungi	1	0	0.5
New.CleanUp.ReferenceOTU11240	kingdom	NA	NA	unassigned	0	fungi	1	0	0.5
New.CleanUp.ReferenceOTU11242	kingdom	NA	NA	unassigned	0	fungi	1	0	0.5
New.CleanUp.ReferenceOTU11248	kingdom	NA	NA	metazoa	1	fungi	1	0	1
New.CleanUp.ReferenceOTU1125	kingdom	NA	NA	metazoa	1	fungi	1	0	1
New.CleanUp.ReferenceOTU11250	kingdom	NA	NA	unassigned	0	fungi	1	0	0.5
New.CleanUp.ReferenceOTU11257	kingdom	NA	NA	metazoa	1	fungi	1	0	1
New.CleanUp.ReferenceOTU11267	kingdom	NA	NA	metazoa	1	fungi	1	0	1
New.CleanUp.ReferenceOTU11279	kingdom	NA	NA	unassigned	0	fungi	1	0	0.5
New.CleanUp.ReferenceOTU11282	kingdom	NA	NA	metazoa	1	fungi	1	0	1
New.CleanUp.ReferenceOTU113	kingdom	NA	NA	unassigned	0	fungi	1	0	0.5
New.CleanUp.ReferenceOTU11303	kingdom	NA	NA	unassigned	0	fungi	1	0	0.5
New.CleanUp.ReferenceOTU11323	kingdom	NA	NA	unassigned	0	fungi	1	0	0.5
New.CleanUp.ReferenceOTU11327	kingdom	NA	NA	unassigned	0	fungi	1	0	0.5
New.CleanUp.ReferenceOTU11330	kingdom	NA	NA	metazoa	1	fungi	1	0	1
New.CleanUp.ReferenceOTU11337	kingdom	NA	NA	unassigned	0	fungi	1	0	0.5
New.CleanUp.ReferenceOTU11339	kingdom	NA	NA	unassigned	0	fungi	1	0	0.5
New.CleanUp.ReferenceOTU1134	kingdom	NA	NA	metazoa	1	fungi	1	0	1
New.CleanUp.ReferenceOTU11345	kingdom	NA	NA	unassigned	0	fungi	1	0	0.5
New.CleanUp.ReferenceOTU11359	kingdom	NA	NA	unassigned	0	fungi	1	0	0.5
New.CleanUp.ReferenceOTU11360	kingdom	NA	NA	metazoa	1	fungi	1	0	1
New.CleanUp.ReferenceOTU11362	kingdom	NA	NA	metazoa	1	fungi	1	0	1
New.CleanUp.ReferenceOTU11368	kingdom	NA	NA	metazoa	1	fungi	1	0	1
New.CleanUp.ReferenceOTU11369	kingdom	NA	NA	unassigned	0	fungi	1	0	0.5
New.CleanUp.ReferenceOTU11370	kingdom	NA	NA	unassigned	0	fungi	1	0	0.5
New.CleanUp.ReferenceOTU1139	kingdom	NA	NA	metazoa	1	fungi	1	0	1
New.CleanUp.ReferenceOTU11393	kingdom	NA	NA	unassigned	0	fungi	1	0	0.5
New.CleanUp.ReferenceOTU11397	kingdom	NA	NA	metazoa	1	fungi	1	0	1
New.CleanUp.ReferenceOTU114	kingdom	NA	NA	unassigned	0	fungi	1	0	0.5
New.CleanUp.ReferenceOTU1140	kingdom	NA	NA	unassigned	0	fungi	1	0	0.5
New.CleanUp.ReferenceOTU11404	kingdom	NA	NA	unassigned	0	fungi	1	0	0.5
New.CleanUp.ReferenceOTU11407	kingdom	NA	NA	metazoa	1	fungi	1	0	1
New.CleanUp.ReferenceOTU11413	kingdom	NA	NA	metazoa	1	fungi	1	0	1
New.CleanUp.ReferenceOTU1142	kingdom	NA	NA	unassigned	0	fungi	1	0	0.5
New.CleanUp.ReferenceOTU11425	kingdom	NA	NA	metazoa	1	fungi	1	0	1
New.CleanUp.ReferenceOTU11426	kingdom	NA	NA	metazoa	1	fungi	1	0	1
New.CleanUp.ReferenceOTU1143	kingdom	NA	NA	unassigned	0	fungi	1	0	0.5
New.CleanUp.ReferenceOTU11440	kingdom	NA	NA	metazoa	1	fungi	1	0	1
New.CleanUp.ReferenceOTU11441	kingdom	NA	NA	unassigned	0	fungi	1	0	0.5
New.CleanUp.ReferenceOTU11445	kingdom	NA	NA	metazoa	1	fungi	1	0	1
New.CleanUp.ReferenceOTU11447	kingdom	NA	NA	unassigned	0	fungi	1	0	0.5
New.CleanUp.ReferenceOTU1145	kingdom	NA	NA	unassigned	0	fungi	1	0	0.5
New.CleanUp.ReferenceOTU11452	kingdom	NA	NA	metazoa	1	fungi	1	0	1
New.CleanUp.ReferenceOTU11454	kingdom	NA	NA	unassigned	0	fungi	1	0	0.5
New.CleanUp.ReferenceOTU1146	kingdom	NA	NA	unassigned	0	fungi	1	0	0.5
New.CleanUp.ReferenceOTU11461	kingdom	NA	NA	metazoa	0.857143	fungi	1	0	0.928571
New.CleanUp.ReferenceOTU1147	kingdom	NA	NA	metazoa	1	fungi	1	0	1
New.CleanUp.ReferenceOTU11475	kingdom	NA	NA	metazoa	0.75	fungi	1	0	0.875
New.CleanUp.ReferenceOTU1148	kingdom	NA	NA	unassigned	0	fungi	1	0	0.5
New.CleanUp.ReferenceOTU11481	kingdom	NA	NA	metazoa	1	fungi	1	0	1
New.CleanUp.ReferenceOTU11482	kingdom	NA	NA	metazoa	1	fungi	1	0	1
New.CleanUp.ReferenceOTU11490	kingdom	NA	NA	unassigned	0	fungi	1	0	0.5
New.CleanUp.ReferenceOTU1151	kingdom	NA	NA	unassigned	0	fungi	1	0	0.5
New.CleanUp.ReferenceOTU11514	kingdom	NA	NA	unassigned	0	fungi	1	0	0.5
New.CleanUp.ReferenceOTU11528	kingdom	NA	NA	metazoa	1	fungi	1	0	1
New.CleanUp.ReferenceOTU11533	kingdom	NA	NA	unassigned	0	fungi	1	0	0.5
New.CleanUp.ReferenceOTU11542	kingdom	NA	NA	unassigned	0	fungi	1	0	0.5
New.CleanUp.ReferenceOTU11544	kingdom	NA	NA	metazoa	1	fungi	1	0	1
New.CleanUp.ReferenceOTU11551	kingdom	NA	NA	metazoa	0.75	fungi	1	0	0.875
New.CleanUp.ReferenceOTU11566	kingdom	NA	NA	unassigned	0	fungi	1	0	0.5
New.CleanUp.ReferenceOTU116	kingdom	NA	NA	metazoa	1	fungi	1	0	1
New.CleanUp.ReferenceOTU1163	kingdom	NA	NA	unassigned	0	fungi	1	0	0.5
New.CleanUp.ReferenceOTU11634	kingdom	NA	NA	metazoa	1	metazoa	1	2	1
New.CleanUp.ReferenceOTU1165	kingdom	NA	NA	unassigned	0	fungi	1	0	0.5
New.CleanUp.ReferenceOTU116653	kingdom	NA	NA	metazoa	1	fungi	1	0	1
New.CleanUp.ReferenceOTU116659	kingdom	NA	NA	unassigned	0	fungi	1	0	0.5
New.CleanUp.ReferenceOTU116673	kingdom	NA	NA	metazoa	1	fungi	1	0	1
New.CleanUp.ReferenceOTU116695	kingdom	NA	NA	metazoa	1	fungi	1	0	1
New.CleanUp.ReferenceOTU1167	kingdom	NA	NA	unassigned	0	fungi	1	0	0.5
New.CleanUp.ReferenceOTU116712	kingdom	NA	NA	unassigned	0	fungi	1	0	0.5
New.CleanUp.ReferenceOTU116715	kingdom	NA	NA	unassigned	0	fungi	1	0	0.5
New.CleanUp.ReferenceOTU116731	kingdom	NA	NA	unassigned	0	fungi	1	0	0.5
New.CleanUp.ReferenceOTU116738	kingdom	NA	NA	unassigned	0	fungi	1	0	0.5
New.CleanUp.ReferenceOTU116749	kingdom	NA	NA	unassigned	0	fungi	1	0	0.5
New.CleanUp.ReferenceOTU116750	kingdom	NA	NA	metazoa	1	fungi	1	0	1
New.CleanUp.ReferenceOTU116760	kingdom	NA	NA	unassigned	0	fungi	1	0	0.5
New.CleanUp.ReferenceOTU116773	kingdom	NA	NA	metazoa	1	fungi	1	0	1
New.CleanUp.ReferenceOTU116775	kingdom	NA	NA	metazoa	1	fungi	1	0	1
New.CleanUp.ReferenceOTU116786	kingdom	NA	NA	metazoa	0.75	fungi	1	0	0.875
New.CleanUp.ReferenceOTU116791	kingdom	NA	NA	unassigned	0	fungi	1	0	0.5
New.CleanUp.ReferenceOTU116793	kingdom	NA	NA	unassigned	0	fungi	1	0	0.5
New.CleanUp.ReferenceOTU116795	kingdom	NA	NA	unassigned	0	fungi	1	0	0.5
New.CleanUp.ReferenceOTU116815	kingdom	NA	NA	unassigned	0	fungi	1	0	0.5
New.CleanUp.ReferenceOTU116816	kingdom	NA	NA	unassigned	0	fungi	1	0	0.5
New.CleanUp.ReferenceOTU116819	kingdom	NA	NA	unassigned	0	fungi	1	0	0.5
New.CleanUp.ReferenceOTU116822	kingdom	NA	NA	unassigned	0	fungi	1	0	0.5
New.CleanUp.ReferenceOTU116823	kingdom	NA	NA	metazoa	0.9	fungi	1	0	0.95
New.CleanUp.ReferenceOTU116826	kingdom	NA	NA	metazoa	1	fungi	1	0	1
New.CleanUp.ReferenceOTU116838	kingdom	NA	NA	unassigned	0	fungi	1	0	0.5
New.CleanUp.ReferenceOTU116842	kingdom	NA	NA	metazoa	1	fungi	1	0	1
New.CleanUp.ReferenceOTU116845	kingdom	NA	NA	metazoa	1	fungi	1	0	1
New.CleanUp.ReferenceOTU116847	kingdom	NA	NA	unassigned	0	fungi	1	0	0.5
New.CleanUp.ReferenceOTU116850	kingdom	NA	NA	unassigned	0	fungi	1	0	0.5
New.CleanUp.ReferenceOTU116853	kingdom	NA	NA	unassigned	0	fungi	1	0	0.5
New.CleanUp.ReferenceOTU116855	kingdom	NA	NA	unassigned	0	fungi	1	0	0.5
New.CleanUp.ReferenceOTU116858	kingdom	NA	NA	unassigned	0	fungi	1	0	0.5
New.CleanUp.ReferenceOTU116877	kingdom	NA	NA	unassigned	0	fungi	1	0	0.5
New.CleanUp.ReferenceOTU116921	kingdom	NA	NA	unassigned	0	fungi	1	0	0.5
New.CleanUp.ReferenceOTU116924	kingdom	NA	NA	unassigned	0	fungi	1	0	0.5
New.CleanUp.ReferenceOTU116928	kingdom	NA	NA	unassigned	0	fungi	1	0	0.5
New.CleanUp.ReferenceOTU116929	kingdom	NA	NA	metazoa	0.666667	fungi	1	0	0.833333
New.CleanUp.ReferenceOTU116933	kingdom	NA	NA	metazoa	1	fungi	1	0	1
New.CleanUp.ReferenceOTU116935	kingdom	NA	NA	unassigned	0	fungi	1	0	0.5
New.CleanUp.ReferenceOTU116938	kingdom	NA	NA	metazoa	1	fungi	1	0	1
New.CleanUp.ReferenceOTU116939	kingdom	NA	NA	unassigned	0	fungi	1	0	0.5
New.CleanUp.ReferenceOTU116949	kingdom	NA	NA	unassigned	0	fungi	1	0	0.5
New.CleanUp.ReferenceOTU116956	kingdom	NA	NA	metazoa	1	fungi	1	0	1
New.CleanUp.ReferenceOTU116958	kingdom	NA	NA	metazoa	1	fungi	1	0	1
New.CleanUp.ReferenceOTU116962	kingdom	NA	NA	unassigned	0	fungi	1	0	0.5
New.CleanUp.ReferenceOTU116966	kingdom	NA	NA	unassigned	0	fungi	1	0	0.5
New.CleanUp.ReferenceOTU116975	kingdom	NA	NA	metazoa	1	fungi	1	0	1
New.CleanUp.ReferenceOTU116979	kingdom	NA	NA	unassigned	0	fungi	1	0	0.5
New.CleanUp.ReferenceOTU116980	kingdom	NA	NA	metazoa	1	fungi	1	0	1
New.CleanUp.ReferenceOTU116982	kingdom	NA	NA	unassigned	0	fungi	1	0	0.5
New.CleanUp.ReferenceOTU116985	kingdom	NA	NA	unassigned	0	fungi	1	0	0.5
New.CleanUp.ReferenceOTU116987	kingdom	NA	NA	metazoa	0.8	fungi	1	0	0.9
New.CleanUp.ReferenceOTU117001	kingdom	NA	NA	unassigned	0	fungi	1	0	0.5
New.CleanUp.ReferenceOTU117003	kingdom	NA	NA	unassigned	0	fungi	1	0	0.5
New.CleanUp.ReferenceOTU117007	kingdom	NA	NA	unassigned	0	fungi	1	0	0.5
New.CleanUp.ReferenceOTU117008	kingdom	NA	NA	metazoa	1	fungi	1	0	1
New.CleanUp.ReferenceOTU117013	kingdom	NA	NA	metazoa	0.875	fungi	1	0	0.9375
New.CleanUp.ReferenceOTU117014	kingdom	NA	NA	unassigned	0	fungi	1	0	0.5
New.CleanUp.ReferenceOTU117017	kingdom	NA	NA	metazoa	1	fungi	1	0	1
New.CleanUp.ReferenceOTU117025	kingdom	NA	NA	metazoa	1	fungi	1	0	1
New.CleanUp.ReferenceOTU117028	kingdom	NA	NA	metazoa	1	fungi	1	0	1
New.CleanUp.ReferenceOTU117031	kingdom	NA	NA	unassigned	0	fungi	1	0	0.5
New.CleanUp.ReferenceOTU117032	kingdom	NA	NA	unassigned	0	fungi	1	0	0.5
New.CleanUp.ReferenceOTU117035	kingdom	NA	NA	unassigned	0	fungi	1	0	0.5
New.CleanUp.ReferenceOTU117048	kingdom	NA	NA	unassigned	0	fungi	1	0	0.5
New.CleanUp.ReferenceOTU117059	kingdom	NA	NA	metazoa	1	fungi	1	0	1
New.CleanUp.ReferenceOTU117064	kingdom	NA	NA	unassigned	0	fungi	1	0	0.5
New.CleanUp.ReferenceOTU117065	kingdom	NA	NA	unassigned	0	fungi	1	0	0.5
New.CleanUp.ReferenceOTU117098	kingdom	NA	NA	metazoa	0.75	fungi	1	0	0.875
New.CleanUp.ReferenceOTU117099	kingdom	NA	NA	unassigned	0	fungi	1	0	0.5
New.CleanUp.ReferenceOTU117103	kingdom	NA	NA	unassigned	0	fungi	1	0	0.5
New.CleanUp.ReferenceOTU117180	kingdom	NA	NA	unassigned	0	fungi	1	0	0.5
New.CleanUp.ReferenceOTU117181	kingdom	NA	NA	unassigned	0	fungi	1	0	0.5
New.CleanUp.ReferenceOTU117207	kingdom	NA	NA	metazoa	0.555556	fungi	1	0	0.777778
New.CleanUp.ReferenceOTU117208	kingdom	NA	NA	unassigned	0	fungi	1	0	0.5
New.CleanUp.ReferenceOTU117209	kingdom	NA	NA	metazoa	0.666667	fungi	1	0	0.833333
New.CleanUp.ReferenceOTU117212	kingdom	NA	NA	unassigned	0	fungi	1	0	0.5
New.CleanUp.ReferenceOTU117213	kingdom	NA	NA	metazoa	1	fungi	1	0	1
New.CleanUp.ReferenceOTU117215	kingdom	NA	NA	unassigned	0	fungi	1	0	0.5
New.CleanUp.ReferenceOTU117225	kingdom	NA	NA	unassigned	0	fungi	1	0	0.5
New.CleanUp.ReferenceOTU117236	kingdom	NA	NA	unassigned	0	fungi	1	0	0.5
New.CleanUp.ReferenceOTU117237	kingdom	NA	NA	unassigned	0	fungi	1	0	0.5
New.CleanUp.ReferenceOTU117250	kingdom	NA	NA	unassigned	0	fungi	1	0	0.5
New.CleanUp.ReferenceOTU117251	kingdom	NA	NA	unassigned	0	fungi	1	0	0.5
New.CleanUp.ReferenceOTU117260	kingdom	NA	NA	unassigned	0	fungi	1	0	0.5
New.CleanUp.ReferenceOTU117265	kingdom	NA	NA	unassigned	0	fungi	1	0	0.5
New.CleanUp.ReferenceOTU117270	kingdom	NA	NA	unassigned	0	fungi	1	0	0.5
New.CleanUp.ReferenceOTU117272	kingdom	NA	NA	metazoa	0.666667	fungi	1	0	0.833333
New.CleanUp.ReferenceOTU117290	kingdom	NA	NA	metazoa	1	fungi	1	0	1
New.CleanUp.ReferenceOTU1173	kingdom	NA	NA	unassigned	0	fungi	1	0	0.5
New.CleanUp.ReferenceOTU117335	kingdom	NA	NA	unassigned	0	fungi	1	0	0.5
New.CleanUp.ReferenceOTU117336	kingdom	NA	NA	unassigned	0	fungi	1	0	0.5
New.CleanUp.ReferenceOTU117339	kingdom	NA	NA	metazoa	1	fungi	1	0	1
New.CleanUp.ReferenceOTU117342	kingdom	NA	NA	metazoa	0.666667	fungi	1	0	0.833333
New.CleanUp.ReferenceOTU117356	kingdom	NA	NA	metazoa	0.6	fungi	1	0	0.8
New.CleanUp.ReferenceOTU117361	kingdom	NA	NA	metazoa	1	fungi	1	0	1
New.CleanUp.ReferenceOTU117366	kingdom	NA	NA	unassigned	0	fungi	1	0	0.5
New.CleanUp.ReferenceOTU117367	kingdom	NA	NA	unassigned	0	fungi	1	0	0.5
New.CleanUp.ReferenceOTU117368	kingdom	NA	NA	metazoa	1	fungi	1	0	1
New.CleanUp.ReferenceOTU11737	kingdom	NA	NA	metazoa	1	fungi	1	0	1
New.CleanUp.ReferenceOTU117374	kingdom	NA	NA	metazoa	1	fungi	1	0	1
New.CleanUp.ReferenceOTU117381	kingdom	NA	NA	unassigned	0	fungi	1	0	0.5
New.CleanUp.ReferenceOTU117387	kingdom	NA	NA	metazoa	1	fungi	1	0	1
New.CleanUp.ReferenceOTU117389	kingdom	NA	NA	unassigned	0	fungi	1	0	0.5
New.CleanUp.ReferenceOTU117390	kingdom	NA	NA	unassigned	0	fungi	1	0	0.5
New.CleanUp.ReferenceOTU117397	kingdom	NA	NA	metazoa	1	fungi	1	0	1
New.CleanUp.ReferenceOTU117405	kingdom	NA	NA	unassigned	0	fungi	1	0	0.5
New.CleanUp.ReferenceOTU117408	kingdom	NA	NA	unassigned	0	fungi	1	0	0.5
New.CleanUp.ReferenceOTU117412	kingdom	NA	NA	metazoa	1	fungi	1	0	1
New.CleanUp.ReferenceOTU117414	kingdom	NA	NA	metazoa	1	fungi	1	0	1
New.CleanUp.ReferenceOTU117417	kingdom	NA	NA	metazoa	0.666667	fungi	1	0	0.833333
New.CleanUp.ReferenceOTU117418	kingdom	NA	NA	unassigned	0	fungi	1	0	0.5
New.CleanUp.ReferenceOTU117424	kingdom	NA	NA	metazoa	1	fungi	1	0	1
New.CleanUp.ReferenceOTU117429	kingdom	NA	NA	metazoa	0.8	fungi	1	0	0.9
New.CleanUp.ReferenceOTU117432	kingdom	NA	NA	metazoa	0.555556	fungi	1	0	0.777778
New.CleanUp.ReferenceOTU117436	kingdom	NA	NA	unassigned	0	fungi	1	0	0.5
New.CleanUp.ReferenceOTU117445	kingdom	NA	NA	metazoa	0.6	fungi	1	0	0.8
New.CleanUp.ReferenceOTU117453	kingdom	NA	NA	unassigned	0	fungi	1	0	0.5
New.CleanUp.ReferenceOTU117456	kingdom	NA	NA	unassigned	0	fungi	1	0	0.5
New.CleanUp.ReferenceOTU117460	kingdom	NA	NA	metazoa	1	fungi	1	0	1
New.CleanUp.ReferenceOTU117466	kingdom	NA	NA	metazoa	1	fungi	1	0	1
New.CleanUp.ReferenceOTU117471	kingdom	NA	NA	unassigned	0	fungi	1	0	0.5
New.CleanUp.ReferenceOTU117489	kingdom	NA	NA	unassigned	0	fungi	1	0	0.5
New.CleanUp.ReferenceOTU117492	kingdom	NA	NA	unassigned	0	fungi	1	0	0.5
New.CleanUp.ReferenceOTU117500	kingdom	NA	NA	metazoa	1	fungi	1	0	1
New.CleanUp.ReferenceOTU117513	kingdom	NA	NA	metazoa	1	fungi	1	0	1
New.CleanUp.ReferenceOTU117514	kingdom	NA	NA	unassigned	0	fungi	1	0	0.5
New.CleanUp.ReferenceOTU117523	kingdom	NA	NA	metazoa	1	fungi	1	0	1
New.CleanUp.ReferenceOTU117524	kingdom	NA	NA	metazoa	1	fungi	1	0	1
New.CleanUp.ReferenceOTU117528	kingdom	NA	NA	metazoa	1	fungi	1	0	1
New.CleanUp.ReferenceOTU117542	kingdom	NA	NA	metazoa	0.666667	fungi	1	0	0.833333
New.CleanUp.ReferenceOTU117548	kingdom	NA	NA	unassigned	0	fungi	1	0	0.5
New.CleanUp.ReferenceOTU117562	kingdom	NA	NA	metazoa	1	fungi	1	0	1
New.CleanUp.ReferenceOTU117574	kingdom	NA	NA	metazoa	1	fungi	1	0	1
New.CleanUp.ReferenceOTU117582	kingdom	NA	NA	unassigned	0	fungi	1	0	0.5
New.CleanUp.ReferenceOTU117601	kingdom	NA	NA	metazoa	1	fungi	1	0	1
New.CleanUp.ReferenceOTU117695	kingdom	NA	NA	metazoa	1	fungi	1	0	1
New.CleanUp.ReferenceOTU117699	kingdom	NA	NA	metazoa	1	fungi	1	0	1
New.CleanUp.ReferenceOTU117729	kingdom	NA	NA	metazoa	1	fungi	1	0	1
New.CleanUp.ReferenceOTU117733	kingdom	NA	NA	metazoa	1	fungi	1	0	1
New.CleanUp.ReferenceOTU117736	kingdom	NA	NA	metazoa	0.666667	fungi	1	0	0.833333
New.CleanUp.ReferenceOTU117749	kingdom	NA	NA	metazoa	1	fungi	1	0	1
New.CleanUp.ReferenceOTU117762	kingdom	NA	NA	metazoa	1	fungi	1	0	1
New.CleanUp.ReferenceOTU117767	kingdom	NA	NA	unassigned	0	fungi	1	0	0.5
New.CleanUp.ReferenceOTU117856	kingdom	NA	NA	metazoa	1	fungi	1	0	1
New.CleanUp.ReferenceOTU117862	kingdom	NA	NA	unassigned	0	fungi	1	0	0.5
New.CleanUp.ReferenceOTU117886	kingdom	NA	NA	metazoa	1	fungi	1	0	1
New.CleanUp.ReferenceOTU117910	kingdom	NA	NA	unassigned	0	fungi	1	0	0.5
New.CleanUp.ReferenceOTU117915	kingdom	NA	NA	metazoa	1	fungi	1	0	1
New.CleanUp.ReferenceOTU117925	kingdom	NA	NA	metazoa	1	fungi	1	0	1
New.CleanUp.ReferenceOTU117930	kingdom	NA	NA	unassigned	0	fungi	1	0	0.5
New.CleanUp.ReferenceOTU117940	kingdom	NA	NA	unassigned	0	fungi	1	0	0.5
New.CleanUp.ReferenceOTU117943	kingdom	NA	NA	metazoa	1	fungi	1	0	1
New.CleanUp.ReferenceOTU117946	kingdom	NA	NA	unassigned	0	fungi	1	0	0.5
New.CleanUp.ReferenceOTU117955	kingdom	NA	NA	metazoa	1	fungi	1	0	1
New.CleanUp.ReferenceOTU117964	kingdom	NA	NA	unassigned	0	fungi	1	0	0.5
New.CleanUp.ReferenceOTU117965	kingdom	NA	NA	unassigned	0	fungi	1	0	0.5
New.CleanUp.ReferenceOTU117972	kingdom	NA	NA	unassigned	0	fungi	1	0	0.5
New.CleanUp.ReferenceOTU117992	kingdom	NA	NA	metazoa	0.6	fungi	1	0	0.8
New.CleanUp.ReferenceOTU117994	kingdom	NA	NA	unassigned	0	fungi	1	0	0.5
New.CleanUp.ReferenceOTU118054	kingdom	NA	NA	unassigned	0	fungi	1	0	0.5
New.CleanUp.ReferenceOTU118059	kingdom	NA	NA	unassigned	0	fungi	1	0	0.5
New.CleanUp.ReferenceOTU11806	kingdom	NA	NA	unassigned	0	fungi	1	0	0.5
New.CleanUp.ReferenceOTU118062	kingdom	NA	NA	unassigned	0	fungi	1	0	0.5
New.CleanUp.ReferenceOTU11808	kingdom	NA	NA	unassigned	0	fungi	1	0	0.5
New.CleanUp.ReferenceOTU11833	kingdom	NA	NA	metazoa	1	fungi	1	0	1
New.CleanUp.ReferenceOTU11834	kingdom	NA	NA	metazoa	1	fungi	1	0	1
New.CleanUp.ReferenceOTU11844	kingdom	NA	NA	unassigned	0	fungi	1	0	0.5
New.CleanUp.ReferenceOTU11846	kingdom	NA	NA	metazoa	1	fungi	1	0	1
New.CleanUp.ReferenceOTU11850	kingdom	NA	NA	metazoa	1	fungi	1	0	1
New.CleanUp.ReferenceOTU11854	kingdom	NA	NA	unassigned	0	fungi	1	0	0.5
New.CleanUp.ReferenceOTU11859	kingdom	NA	NA	unassigned	0	fungi	1	0	0.5
New.CleanUp.ReferenceOTU1186	kingdom	NA	NA	metazoa	1	fungi	1	0	1
New.CleanUp.ReferenceOTU11879	kingdom	NA	NA	metazoa	1	fungi	1	0	1
New.CleanUp.ReferenceOTU11889	kingdom	NA	NA	unassigned	0	fungi	1	0	0.5
New.CleanUp.ReferenceOTU1189	kingdom	NA	NA	unassigned	0	fungi	1	0	0.5
New.CleanUp.ReferenceOTU11890	kingdom	NA	NA	unassigned	0	fungi	1	0	0.5
New.CleanUp.ReferenceOTU11900	kingdom	NA	NA	metazoa	1	fungi	1	0	1
New.CleanUp.ReferenceOTU11904	kingdom	NA	NA	unassigned	0	fungi	1	0	0.5
New.CleanUp.ReferenceOTU1191	kingdom	NA	NA	metazoa	0.666667	fungi	1	0	0.833333
New.CleanUp.ReferenceOTU11918	kingdom	NA	NA	unassigned	0	fungi	1	0	0.5
New.CleanUp.ReferenceOTU11923	kingdom	NA	NA	unassigned	0	fungi	1	0	0.5
New.CleanUp.ReferenceOTU11929	kingdom	NA	NA	metazoa	1	fungi	1	0	1
New.CleanUp.ReferenceOTU11932	kingdom	NA	NA	metazoa	1	fungi	1	0	1
New.CleanUp.ReferenceOTU119321	kingdom	NA	NA	metazoa	1	fungi	1	0	1
New.CleanUp.ReferenceOTU11933	kingdom	NA	NA	metazoa	0.666667	fungi	1	0	0.833333
New.CleanUp.ReferenceOTU119333	kingdom	NA	NA	unassigned	0	fungi	1	0	0.5
New.CleanUp.ReferenceOTU119336	kingdom	NA	NA	unassigned	0	fungi	1	0	0.5
New.CleanUp.ReferenceOTU11934	kingdom	NA	NA	unassigned	0	fungi	1	0	0.5
New.CleanUp.ReferenceOTU119350	kingdom	NA	NA	unassigned	0	fungi	1	0	0.5
New.CleanUp.ReferenceOTU11938	kingdom	NA	NA	unassigned	0	fungi	1	0	0.5
New.CleanUp.ReferenceOTU119383	kingdom	NA	NA	unassigned	0	fungi	1	0	0.5
New.CleanUp.ReferenceOTU119387	kingdom	NA	NA	metazoa	1	fungi	1	0	1
New.CleanUp.ReferenceOTU119389	kingdom	NA	NA	unassigned	0	fungi	1	0	0.5
New.CleanUp.ReferenceOTU11939	kingdom	NA	NA	unassigned	0	fungi	1	0	0.5
New.CleanUp.ReferenceOTU119396	kingdom	NA	NA	metazoa	1	fungi	1	0	1
New.CleanUp.ReferenceOTU119399	kingdom	NA	NA	unassigned	0	fungi	1	0	0.5
New.CleanUp.ReferenceOTU119434	kingdom	NA	NA	metazoa	0.8	fungi	1	0	0.9
New.CleanUp.ReferenceOTU119437	kingdom	NA	NA	metazoa	1	fungi	1	0	1
New.CleanUp.ReferenceOTU119443	kingdom	NA	NA	unassigned	0	fungi	1	0	0.5
New.CleanUp.ReferenceOTU119457	kingdom	NA	NA	unassigned	0	fungi	1	0	0.5
New.CleanUp.ReferenceOTU119467	kingdom	NA	NA	metazoa	0.666667	fungi	1	0	0.833333
New.CleanUp.ReferenceOTU119468	kingdom	NA	NA	unassigned	1	fungi	1	0	1
New.CleanUp.ReferenceOTU119474	kingdom	NA	NA	metazoa	1	fungi	1	0	1
New.CleanUp.ReferenceOTU119500	kingdom	NA	NA	metazoa	1	fungi	1	0	1
New.CleanUp.ReferenceOTU119523	kingdom	NA	NA	unassigned	0	fungi	1	0	0.5
New.CleanUp.ReferenceOTU11954	kingdom	NA	NA	metazoa	0.8	fungi	1	0	0.9
New.CleanUp.ReferenceOTU119543	kingdom	NA	NA	unassigned	0	fungi	1	0	0.5
New.CleanUp.ReferenceOTU119556	kingdom	NA	NA	unassigned	0	fungi	1	0	0.5
New.CleanUp.ReferenceOTU11956	kingdom	NA	NA	unassigned	0	fungi	1	0	0.5
New.CleanUp.ReferenceOTU119560	kingdom	NA	NA	metazoa	1	fungi	1	0	1
New.CleanUp.ReferenceOTU119570	kingdom	NA	NA	unassigned	0	fungi	1	0	0.5
New.CleanUp.ReferenceOTU119613	kingdom	NA	NA	metazoa	1	fungi	1	0	1
New.CleanUp.ReferenceOTU119615	kingdom	NA	NA	unassigned	0	fungi	1	0	0.5
New.CleanUp.ReferenceOTU11963	kingdom	NA	NA	metazoa	0.666667	fungi	1	0	0.833333
New.CleanUp.ReferenceOTU11965	kingdom	NA	NA	unassigned	0	fungi	1	0	0.5
New.CleanUp.ReferenceOTU119688	kingdom	NA	NA	metazoa	1	fungi	1	0	1
New.CleanUp.ReferenceOTU119699	kingdom	NA	NA	metazoa	1	fungi	1	0	1
New.CleanUp.ReferenceOTU119706	kingdom	NA	NA	unassigned	0	fungi	1	0	0.5
New.CleanUp.ReferenceOTU119714	kingdom	NA	NA	unassigned	0	fungi	1	0	0.5
New.CleanUp.ReferenceOTU119716	kingdom	NA	NA	metazoa	1	fungi	1	0	1
New.CleanUp.ReferenceOTU119721	kingdom	NA	NA	metazoa	1	fungi	1	0	1
New.CleanUp.ReferenceOTU119723	kingdom	NA	NA	unassigned	0	fungi	1	0	0.5
New.CleanUp.ReferenceOTU11973	kingdom	NA	NA	metazoa	1	fungi	1	0	1
New.CleanUp.ReferenceOTU11976	kingdom	NA	NA	unassigned	0	fungi	1	0	0.5
New.CleanUp.ReferenceOTU119817	kingdom	NA	NA	metazoa	1	fungi	1	0	1
New.CleanUp.ReferenceOTU11984	kingdom	NA	NA	metazoa	1	fungi	1	0	1
New.CleanUp.ReferenceOTU11986	kingdom	NA	NA	metazoa	0.6	fungi	1	0	0.8
New.CleanUp.ReferenceOTU119933	kingdom	NA	NA	metazoa	1	fungi	1	0	1
New.CleanUp.ReferenceOTU119942	kingdom	NA	NA	metazoa	1	fungi	1	0	1
New.CleanUp.ReferenceOTU119943	kingdom	NA	NA	metazoa	1	fungi	1	0	1
New.CleanUp.ReferenceOTU119944	kingdom	NA	NA	unassigned	0	fungi	1	0	0.5
New.CleanUp.ReferenceOTU119954	kingdom	NA	NA	metazoa	0.666667	fungi	1	0	0.833333
New.CleanUp.ReferenceOTU119959	kingdom	NA	NA	unassigned	0	fungi	1	0	0.5
New.CleanUp.ReferenceOTU119962	kingdom	NA	NA	metazoa	1	fungi	1	0	1
New.CleanUp.ReferenceOTU119970	kingdom	NA	NA	unassigned	0	fungi	1	0	0.5
New.CleanUp.ReferenceOTU119976	kingdom	NA	NA	unassigned	0	fungi	1	0	0.5
New.CleanUp.ReferenceOTU119986	kingdom	NA	NA	metazoa	1	fungi	1	0	1
New.CleanUp.ReferenceOTU119989	kingdom	NA	NA	unassigned	0	fungi	1	0	0.5
New.CleanUp.ReferenceOTU120014	kingdom	NA	NA	unassigned	0	fungi	1	0	0.5
New.CleanUp.ReferenceOTU120015	kingdom	NA	NA	unassigned	0	fungi	1	0	0.5
New.CleanUp.ReferenceOTU120049	kingdom	NA	NA	metazoa	1	fungi	1	0	1
New.CleanUp.ReferenceOTU120051	kingdom	NA	NA	metazoa	1	fungi	1	0	1
New.CleanUp.ReferenceOTU120073	kingdom	NA	NA	metazoa	1	fungi	1	0	1
New.CleanUp.ReferenceOTU120076	kingdom	NA	NA	unassigned	0	fungi	1	0	0.5
New.CleanUp.ReferenceOTU120077	kingdom	NA	NA	unassigned	0	fungi	1	0	0.5
New.CleanUp.ReferenceOTU12008	kingdom	NA	NA	unassigned	0	fungi	1	0	0.5
New.CleanUp.ReferenceOTU120083	kingdom	NA	NA	metazoa	1	fungi	1	0	1
New.CleanUp.ReferenceOTU120095	kingdom	NA	NA	unassigned	0	fungi	1	0	0.5
New.CleanUp.ReferenceOTU12010	kingdom	NA	NA	metazoa	0.666667	fungi	1	0	0.833333
New.CleanUp.ReferenceOTU120109	kingdom	NA	NA	unassigned	0	fungi	1	0	0.5
New.CleanUp.ReferenceOTU120117	kingdom	NA	NA	unassigned	0	fungi	1	0	0.5
New.CleanUp.ReferenceOTU120125	kingdom	NA	NA	unassigned	0	fungi	1	0	0.5
New.CleanUp.ReferenceOTU120130	kingdom	NA	NA	unassigned	0	fungi	1	0	0.5
New.CleanUp.ReferenceOTU120145	kingdom	NA	NA	unassigned	0	fungi	1	0	0.5
New.CleanUp.ReferenceOTU120155	kingdom	NA	NA	unassigned	0	fungi	1	0	0.5
New.CleanUp.ReferenceOTU120156	kingdom	NA	NA	unassigned	0	fungi	1	0	0.5
New.CleanUp.ReferenceOTU120175	kingdom	NA	NA	unassigned	0	fungi	1	0	0.5
New.CleanUp.ReferenceOTU120217	kingdom	NA	NA	unassigned	0	fungi	1	0	0.5
New.CleanUp.ReferenceOTU12022	kingdom	NA	NA	unassigned	0	fungi	1	0	0.5
New.CleanUp.ReferenceOTU120223	kingdom	NA	NA	unassigned	0	fungi	1	0	0.5
New.CleanUp.ReferenceOTU120229	kingdom	NA	NA	metazoa	0.75	fungi	1	0	0.875
New.CleanUp.ReferenceOTU120246	kingdom	NA	NA	unassigned	0	fungi	1	0	0.5
New.CleanUp.ReferenceOTU120255	kingdom	NA	NA	metazoa	1	fungi	1	0	1
New.CleanUp.ReferenceOTU12027	kingdom	NA	NA	unassigned	0	fungi	1	0	0.5
New.CleanUp.ReferenceOTU120271	kingdom	NA	NA	unassigned	0	fungi	1	0	0.5
New.CleanUp.ReferenceOTU120279	kingdom	NA	NA	metazoa	1	fungi	1	0	1
New.CleanUp.ReferenceOTU120291	kingdom	NA	NA	unassigned	0	fungi	1	0	0.5
New.CleanUp.ReferenceOTU12035	kingdom	NA	NA	unassigned	0	fungi	1	0	0.5
New.CleanUp.ReferenceOTU120430	kingdom	NA	NA	unassigned	0	fungi	1	0	0.5
New.CleanUp.ReferenceOTU120434	kingdom	NA	NA	metazoa	1	fungi	1	0	1
New.CleanUp.ReferenceOTU12052	kingdom	NA	NA	unassigned	0	fungi	1	0	0.5
New.CleanUp.ReferenceOTU1206	kingdom	NA	NA	unassigned	0	fungi	1	0	0.5
New.CleanUp.ReferenceOTU120774	kingdom	NA	NA	metazoa	0.7	fungi	1	0	0.85
New.CleanUp.ReferenceOTU120777	kingdom	NA	NA	metazoa	1	fungi	1	0	1
New.CleanUp.ReferenceOTU120794	kingdom	NA	NA	metazoa	1	fungi	1	0	1
New.CleanUp.ReferenceOTU120795	kingdom	NA	NA	metazoa	0.6	fungi	1	0	0.8
New.CleanUp.ReferenceOTU1208	kingdom	NA	NA	unassigned	0	fungi	1	0	0.5
New.CleanUp.ReferenceOTU120803	kingdom	NA	NA	metazoa	1	fungi	1	0	1
New.CleanUp.ReferenceOTU120806	kingdom	NA	NA	metazoa	0.666667	fungi	1	0	0.833333
New.CleanUp.ReferenceOTU120813	kingdom	NA	NA	metazoa	0.777778	fungi	1	0	0.888889
New.CleanUp.ReferenceOTU120830	kingdom	NA	NA	metazoa	1	fungi	1	0	1
New.CleanUp.ReferenceOTU120834	kingdom	NA	NA	metazoa	0.6	fungi	1	0	0.8
New.CleanUp.ReferenceOTU120836	kingdom	NA	NA	metazoa	1	fungi	1	0	1
New.CleanUp.ReferenceOTU120862	kingdom	NA	NA	metazoa	1	fungi	1	0	1
New.CleanUp.ReferenceOTU120863	kingdom	NA	NA	metazoa	1	fungi	1	0	1
New.CleanUp.ReferenceOTU120864	kingdom	NA	NA	metazoa	1	fungi	1	0	1
New.CleanUp.ReferenceOTU120879	kingdom	NA	NA	metazoa	1	fungi	1	0	1
New.CleanUp.ReferenceOTU120888	kingdom	NA	NA	metazoa	1	fungi	1	0	1
New.CleanUp.ReferenceOTU120889	kingdom	NA	NA	metazoa	1	fungi	1	0	1
New.CleanUp.ReferenceOTU120896	kingdom	NA	NA	metazoa	1	fungi	1	0	1
New.CleanUp.ReferenceOTU120912	kingdom	NA	NA	metazoa	1	fungi	1	0	1
New.CleanUp.ReferenceOTU120925	kingdom	NA	NA	metazoa	1	fungi	1	0	1
New.CleanUp.ReferenceOTU120936	kingdom	NA	NA	metazoa	1	fungi	1	0	1
New.CleanUp.ReferenceOTU120942	kingdom	NA	NA	metazoa	1	fungi	1	0	1
New.CleanUp.ReferenceOTU120944	kingdom	NA	NA	metazoa	1	fungi	1	0	1
New.CleanUp.ReferenceOTU120961	kingdom	NA	NA	unassigned	0	fungi	1	0	0.5
New.CleanUp.ReferenceOTU121	kingdom	NA	NA	metazoa	0.666667	fungi	1	0	0.833333
New.CleanUp.ReferenceOTU121478	kingdom	NA	NA	metazoa	1	fungi	1	0	1
New.CleanUp.ReferenceOTU121481	kingdom	NA	NA	metazoa	1	fungi	1	0	1
New.CleanUp.ReferenceOTU121487	kingdom	NA	NA	metazoa	1	fungi	1	0	1
New.CleanUp.ReferenceOTU121500	kingdom	NA	NA	metazoa	1	fungi	1	0	1
New.CleanUp.ReferenceOTU121504	kingdom	NA	NA	metazoa	1	fungi	1	0	1
New.CleanUp.ReferenceOTU121505	kingdom	NA	NA	metazoa	0.666667	fungi	1	0	0.833333
New.CleanUp.ReferenceOTU121527	kingdom	NA	NA	metazoa	1	fungi	1	0	1
New.CleanUp.ReferenceOTU121544	kingdom	NA	NA	unassigned	0	fungi	1	0	0.5
New.CleanUp.ReferenceOTU121560	kingdom	NA	NA	unassigned	0	fungi	1	0	0.5
New.CleanUp.ReferenceOTU121568	kingdom	NA	NA	metazoa	1	fungi	1	0	1
New.CleanUp.ReferenceOTU121575	kingdom	NA	NA	unassigned	0	fungi	1	0	0.5
New.CleanUp.ReferenceOTU121577	kingdom	NA	NA	metazoa	0.666667	fungi	1	0	0.833333
New.CleanUp.ReferenceOTU121618	kingdom	NA	NA	unassigned	0	fungi	1	0	0.5
New.CleanUp.ReferenceOTU121619	kingdom	NA	NA	unassigned	0	fungi	1	0	0.5
New.CleanUp.ReferenceOTU121628	kingdom	NA	NA	unassigned	0	fungi	1	0	0.5
New.CleanUp.ReferenceOTU121629	kingdom	NA	NA	metazoa	1	fungi	1	0	1
New.CleanUp.ReferenceOTU121636	kingdom	NA	NA	metazoa	1	fungi	1	0	1
New.CleanUp.ReferenceOTU121663	kingdom	NA	NA	metazoa	1	fungi	1	0	1
New.CleanUp.ReferenceOTU121671	kingdom	NA	NA	metazoa	1	fungi	1	0	1
New.CleanUp.ReferenceOTU121729	kingdom	NA	NA	unassigned	0	fungi	1	0	0.5
New.CleanUp.ReferenceOTU121742	kingdom	NA	NA	metazoa	1	fungi	1	0	1
New.CleanUp.ReferenceOTU121743	kingdom	NA	NA	metazoa	0.666667	fungi	1	0	0.833333
New.CleanUp.ReferenceOTU121769	kingdom	NA	NA	unassigned	0	fungi	1	0	0.5
New.CleanUp.ReferenceOTU121771	kingdom	NA	NA	metazoa	1	fungi	1	0	1
New.CleanUp.ReferenceOTU121772	kingdom	NA	NA	metazoa	1	fungi	1	0	1
New.CleanUp.ReferenceOTU121775	kingdom	NA	NA	metazoa	0.666667	fungi	1	0	0.833333
New.CleanUp.ReferenceOTU121781	kingdom	NA	NA	unassigned	0	fungi	1	0	0.5
New.CleanUp.ReferenceOTU121783	kingdom	NA	NA	metazoa	1	fungi	1	0	1
New.CleanUp.ReferenceOTU121786	kingdom	NA	NA	unassigned	0	fungi	1	0	0.5
New.CleanUp.ReferenceOTU121806	kingdom	NA	NA	unassigned	0	fungi	1	0	0.5
New.CleanUp.ReferenceOTU121852	kingdom	NA	NA	unassigned	0	fungi	1	0	0.5
New.CleanUp.ReferenceOTU121853	kingdom	NA	NA	unassigned	0	fungi	1	0	0.5
New.CleanUp.ReferenceOTU121854	kingdom	NA	NA	unassigned	0	fungi	1	0	0.5
New.CleanUp.ReferenceOTU121857	kingdom	NA	NA	metazoa	1	fungi	1	0	1
New.CleanUp.ReferenceOTU121881	kingdom	NA	NA	unassigned	0	fungi	1	0	0.5
New.CleanUp.ReferenceOTU121886	kingdom	NA	NA	unassigned	0	fungi	1	0	0.5
New.CleanUp.ReferenceOTU121891	kingdom	NA	NA	metazoa	1	fungi	1	0	1
New.CleanUp.ReferenceOTU121899	kingdom	NA	NA	unassigned	0	fungi	1	0	0.5
New.CleanUp.ReferenceOTU121912	kingdom	NA	NA	metazoa	1	fungi	1	0	1
New.CleanUp.ReferenceOTU121919	kingdom	NA	NA	metazoa	1	fungi	1	0	1
New.CleanUp.ReferenceOTU12193	kingdom	NA	NA	unassigned	0	fungi	1	0	0.5
New.CleanUp.ReferenceOTU121933	kingdom	NA	NA	unassigned	0	fungi	1	0	0.5
New.CleanUp.ReferenceOTU121937	kingdom	NA	NA	unassigned	0	fungi	1	0	0.5
New.CleanUp.ReferenceOTU12196	kingdom	NA	NA	unassigned	0	fungi	1	0	0.5
New.CleanUp.ReferenceOTU121988	kingdom	NA	NA	unassigned	0	fungi	1	0	0.5
New.CleanUp.ReferenceOTU122019	kingdom	NA	NA	unassigned	0	fungi	1	0	0.5
New.CleanUp.ReferenceOTU122023	kingdom	NA	NA	metazoa	1	fungi	1	0	1
New.CleanUp.ReferenceOTU122153	kingdom	NA	NA	unassigned	0	fungi	1	0	0.5
New.CleanUp.ReferenceOTU12216	kingdom	NA	NA	metazoa	1	fungi	1	0	1
New.CleanUp.ReferenceOTU12218	kingdom	NA	NA	unassigned	0	fungi	1	0	0.5
New.CleanUp.ReferenceOTU12219	kingdom	NA	NA	unassigned	0	fungi	1	0	0.5
New.CleanUp.ReferenceOTU122249	kingdom	NA	NA	metazoa	1	fungi	1	0	1
New.CleanUp.ReferenceOTU122254	kingdom	NA	NA	metazoa	1	fungi	1	0	1
New.CleanUp.ReferenceOTU122257	kingdom	NA	NA	unassigned	0	fungi	1	0	0.5
New.CleanUp.ReferenceOTU122289	kingdom	NA	NA	unassigned	0	fungi	1	0	0.5
New.CleanUp.ReferenceOTU12230	kingdom	NA	NA	unassigned	0	fungi	1	0	0.5
New.CleanUp.ReferenceOTU12231	kingdom	NA	NA	unassigned	0	fungi	1	0	0.5
New.CleanUp.ReferenceOTU12232	kingdom	NA	NA	metazoa	0.833333	fungi	1	0	0.916667
New.CleanUp.ReferenceOTU122323	kingdom	NA	NA	unassigned	0	fungi	1	0	0.5
New.CleanUp.ReferenceOTU122336	kingdom	NA	NA	metazoa	1	fungi	1	0	1
New.CleanUp.ReferenceOTU122339	kingdom	NA	NA	metazoa	1	fungi	1	0	1
New.CleanUp.ReferenceOTU12235	kingdom	NA	NA	unassigned	0	fungi	1	0	0.5
New.CleanUp.ReferenceOTU122356	kingdom	NA	NA	metazoa	1	fungi	1	0	1
New.CleanUp.ReferenceOTU122361	kingdom	NA	NA	unassigned	0	fungi	1	0	0.5
New.CleanUp.ReferenceOTU122362	kingdom	NA	NA	unassigned	0	fungi	1	0	0.5
New.CleanUp.ReferenceOTU122367	kingdom	NA	NA	metazoa	1	fungi	1	0	1
New.CleanUp.ReferenceOTU122384	kingdom	NA	NA	unassigned	0	fungi	1	0	0.5
New.CleanUp.ReferenceOTU122404	kingdom	NA	NA	metazoa	1	fungi	1	0	1
New.CleanUp.ReferenceOTU122421	kingdom	NA	NA	unassigned	0	fungi	1	0	0.5
New.CleanUp.ReferenceOTU122427	kingdom	NA	NA	metazoa	1	fungi	1	0	1
New.CleanUp.ReferenceOTU122498	kingdom	NA	NA	metazoa	1	fungi	1	0	1
New.CleanUp.ReferenceOTU12250	kingdom	NA	NA	unassigned	0	fungi	1	0	0.5
New.CleanUp.ReferenceOTU122504	kingdom	NA	NA	unassigned	0	fungi	1	0	0.5
New.CleanUp.ReferenceOTU122506	kingdom	NA	NA	metazoa	1	fungi	1	0	1
New.CleanUp.ReferenceOTU122517	kingdom	NA	NA	metazoa	1	fungi	1	0	1
New.CleanUp.ReferenceOTU122536	kingdom	NA	NA	metazoa	1	fungi	1	0	1
New.CleanUp.ReferenceOTU122539	kingdom	NA	NA	metazoa	1	fungi	1	0	1
New.CleanUp.ReferenceOTU122540	kingdom	NA	NA	metazoa	1	fungi	1	0	1
New.CleanUp.ReferenceOTU122549	kingdom	NA	NA	metazoa	1	fungi	1	0	1
New.CleanUp.ReferenceOTU122550	kingdom	NA	NA	metazoa	1	fungi	1	0	1
New.CleanUp.ReferenceOTU122558	kingdom	NA	NA	metazoa	1	fungi	1	0	1
New.CleanUp.ReferenceOTU12262	kingdom	NA	NA	unassigned	0	fungi	1	0	0.5
New.CleanUp.ReferenceOTU122657	kingdom	NA	NA	metazoa	1	fungi	1	0	1
New.CleanUp.ReferenceOTU12266	kingdom	NA	NA	unassigned	0	fungi	1	0	0.5
New.CleanUp.ReferenceOTU122668	kingdom	NA	NA	metazoa	1	fungi	1	0	1
New.CleanUp.ReferenceOTU12267	kingdom	NA	NA	unassigned	0	fungi	1	0	0.5
New.CleanUp.ReferenceOTU122672	kingdom	NA	NA	metazoa	1	fungi	1	0	1
New.CleanUp.ReferenceOTU122684	kingdom	NA	NA	metazoa	1	fungi	1	0	1
New.CleanUp.ReferenceOTU122695	kingdom	NA	NA	metazoa	1	fungi	1	0	1
New.CleanUp.ReferenceOTU122700	kingdom	NA	NA	metazoa	1	fungi	1	0	1
New.CleanUp.ReferenceOTU122702	kingdom	NA	NA	metazoa	0.6	fungi	1	0	0.8
New.CleanUp.ReferenceOTU122703	kingdom	NA	NA	metazoa	1	fungi	1	0	1
New.CleanUp.ReferenceOTU122708	kingdom	NA	NA	metazoa	1	fungi	1	0	1
New.CleanUp.ReferenceOTU122714	kingdom	NA	NA	metazoa	1	fungi	1	0	1
New.CleanUp.ReferenceOTU122715	kingdom	NA	NA	metazoa	1	fungi	1	0	1
New.CleanUp.ReferenceOTU122718	kingdom	NA	NA	metazoa	1	fungi	1	0	1
New.CleanUp.ReferenceOTU122730	kingdom	NA	NA	metazoa	1	fungi	1	0	1
New.CleanUp.ReferenceOTU122731	kingdom	NA	NA	metazoa	1	fungi	1	0	1
New.CleanUp.ReferenceOTU122738	kingdom	NA	NA	metazoa	1	fungi	1	0	1
New.CleanUp.ReferenceOTU122753	kingdom	NA	NA	metazoa	1	fungi	1	0	1
New.CleanUp.ReferenceOTU122757	kingdom	NA	NA	metazoa	1	fungi	1	0	1
New.CleanUp.ReferenceOTU12276	kingdom	NA	NA	metazoa	1	fungi	1	0	1
New.CleanUp.ReferenceOTU122763	kingdom	NA	NA	metazoa	1	fungi	1	0	1
New.CleanUp.ReferenceOTU122764	kingdom	NA	NA	metazoa	1	fungi	1	0	1
New.CleanUp.ReferenceOTU122765	kingdom	NA	NA	metazoa	1	fungi	1	0	1
New.CleanUp.ReferenceOTU122780	kingdom	NA	NA	metazoa	1	fungi	1	0	1
New.CleanUp.ReferenceOTU122781	kingdom	NA	NA	metazoa	1	fungi	1	0	1
New.CleanUp.ReferenceOTU122787	kingdom	NA	NA	metazoa	1	fungi	1	0	1
New.CleanUp.ReferenceOTU122794	kingdom	NA	NA	metazoa	1	fungi	1	0	1
New.CleanUp.ReferenceOTU122802	kingdom	NA	NA	metazoa	1	fungi	1	0	1
New.CleanUp.ReferenceOTU122826	kingdom	NA	NA	metazoa	1	fungi	1	0	1
New.CleanUp.ReferenceOTU12284	kingdom	NA	NA	metazoa	1	fungi	1	0	1
New.CleanUp.ReferenceOTU122866	kingdom	NA	NA	metazoa	1	fungi	1	0	1
New.CleanUp.ReferenceOTU122870	kingdom	NA	NA	metazoa	0.666667	fungi	1	0	0.833333
New.CleanUp.ReferenceOTU122884	kingdom	NA	NA	metazoa	1	fungi	1	0	1
New.CleanUp.ReferenceOTU122890	kingdom	NA	NA	metazoa	1	fungi	1	0	1
New.CleanUp.ReferenceOTU122891	kingdom	NA	NA	metazoa	1	fungi	1	0	1
New.CleanUp.ReferenceOTU1229	kingdom	NA	NA	metazoa	1	fungi	1	0	1
New.CleanUp.ReferenceOTU122903	kingdom	NA	NA	metazoa	1	fungi	1	0	1
New.CleanUp.ReferenceOTU122905	kingdom	NA	NA	metazoa	1	fungi	1	0	1
New.CleanUp.ReferenceOTU122922	kingdom	NA	NA	metazoa	1	fungi	1	0	1
New.CleanUp.ReferenceOTU122933	kingdom	NA	NA	metazoa	1	fungi	1	0	1
New.CleanUp.ReferenceOTU122940	kingdom	NA	NA	metazoa	1	fungi	1	0	1
New.CleanUp.ReferenceOTU122948	kingdom	NA	NA	metazoa	1	fungi	1	0	1
New.CleanUp.ReferenceOTU122967	kingdom	NA	NA	metazoa	1	fungi	1	0	1
New.CleanUp.ReferenceOTU122982	kingdom	NA	NA	metazoa	1	fungi	1	0	1
New.CleanUp.ReferenceOTU122988	kingdom	NA	NA	metazoa	1	fungi	1	0	1
New.CleanUp.ReferenceOTU122990	kingdom	NA	NA	metazoa	1	fungi	1	0	1
New.CleanUp.ReferenceOTU122993	kingdom	NA	NA	metazoa	1	fungi	1	0	1
New.CleanUp.ReferenceOTU1230	kingdom	NA	NA	metazoa	1	fungi	1	0	1
New.CleanUp.ReferenceOTU123003	kingdom	NA	NA	metazoa	1	fungi	1	0	1
New.CleanUp.ReferenceOTU123021	kingdom	NA	NA	metazoa	1	fungi	1	0	1
New.CleanUp.ReferenceOTU123030	kingdom	NA	NA	metazoa	1	fungi	1	0	1
New.CleanUp.ReferenceOTU123034	kingdom	NA	NA	metazoa	1	fungi	1	0	1
New.CleanUp.ReferenceOTU123038	kingdom	NA	NA	metazoa	1	fungi	1	0	1
New.CleanUp.ReferenceOTU123041	kingdom	NA	NA	metazoa	1	fungi	1	0	1
New.CleanUp.ReferenceOTU123048	kingdom	NA	NA	metazoa	1	fungi	1	0	1
New.CleanUp.ReferenceOTU123054	kingdom	NA	NA	metazoa	1	fungi	1	0	1
New.CleanUp.ReferenceOTU123068	kingdom	NA	NA	metazoa	1	fungi	1	0	1
New.CleanUp.ReferenceOTU12307	kingdom	NA	NA	unassigned	0	fungi	1	0	0.5
New.CleanUp.ReferenceOTU123079	kingdom	NA	NA	metazoa	1	fungi	1	0	1
New.CleanUp.ReferenceOTU12308	kingdom	NA	NA	metazoa	1	fungi	1	0	1
New.CleanUp.ReferenceOTU123086	kingdom	NA	NA	metazoa	1	fungi	1	0	1
New.CleanUp.ReferenceOTU123102	kingdom	NA	NA	metazoa	1	fungi	1	0	1
New.CleanUp.ReferenceOTU123119	kingdom	NA	NA	metazoa	1	fungi	1	0	1
New.CleanUp.ReferenceOTU123126	kingdom	NA	NA	metazoa	0.555556	fungi	1	0	0.777778
New.CleanUp.ReferenceOTU123136	kingdom	NA	NA	metazoa	1	fungi	1	0	1
New.CleanUp.ReferenceOTU123143	kingdom	NA	NA	metazoa	1	fungi	1	0	1
New.CleanUp.ReferenceOTU123151	kingdom	NA	NA	metazoa	1	fungi	1	0	1
New.CleanUp.ReferenceOTU123180	kingdom	NA	NA	metazoa	1	fungi	1	0	1
New.CleanUp.ReferenceOTU123181	kingdom	NA	NA	metazoa	1	fungi	1	0	1
New.CleanUp.ReferenceOTU123187	kingdom	NA	NA	metazoa	1	fungi	1	0	1
New.CleanUp.ReferenceOTU123200	kingdom	NA	NA	metazoa	1	fungi	1	0	1
New.CleanUp.ReferenceOTU123201	kingdom	NA	NA	metazoa	1	fungi	1	0	1
New.CleanUp.ReferenceOTU123202	kingdom	NA	NA	metazoa	1	fungi	1	0	1
New.CleanUp.ReferenceOTU123205	kingdom	NA	NA	metazoa	1	fungi	1	0	1
New.CleanUp.ReferenceOTU123220	kingdom	NA	NA	metazoa	1	fungi	1	0	1
New.CleanUp.ReferenceOTU123221	kingdom	NA	NA	metazoa	1	fungi	1	0	1
New.CleanUp.ReferenceOTU12323	kingdom	NA	NA	metazoa	1	fungi	1	0	1
New.CleanUp.ReferenceOTU123233	kingdom	NA	NA	metazoa	1	fungi	1	0	1
New.CleanUp.ReferenceOTU123249	kingdom	NA	NA	metazoa	1	fungi	1	0	1
New.CleanUp.ReferenceOTU123259	kingdom	NA	NA	metazoa	1	fungi	1	0	1
New.CleanUp.ReferenceOTU123264	kingdom	NA	NA	metazoa	1	fungi	1	0	1
New.CleanUp.ReferenceOTU123272	kingdom	NA	NA	metazoa	1	fungi	1	0	1
New.CleanUp.ReferenceOTU123273	kingdom	NA	NA	metazoa	1	fungi	1	0	1
New.CleanUp.ReferenceOTU12328	kingdom	NA	NA	unassigned	0	fungi	1	0	0.5
New.CleanUp.ReferenceOTU123285	kingdom	NA	NA	metazoa	1	fungi	1	0	1
New.CleanUp.ReferenceOTU123307	kingdom	NA	NA	metazoa	1	fungi	1	0	1
New.CleanUp.ReferenceOTU123314	kingdom	NA	NA	metazoa	1	fungi	1	0	1
New.CleanUp.ReferenceOTU123321	kingdom	NA	NA	metazoa	1	fungi	1	0	1
New.CleanUp.ReferenceOTU123373	kingdom	NA	NA	metazoa	1	fungi	1	0	1
New.CleanUp.ReferenceOTU123382	kingdom	NA	NA	metazoa	1	fungi	1	0	1
New.CleanUp.ReferenceOTU123384	kingdom	NA	NA	metazoa	1	fungi	1	0	1
New.CleanUp.ReferenceOTU123386	kingdom	NA	NA	metazoa	1	fungi	1	0	1
New.CleanUp.ReferenceOTU123466	kingdom	NA	NA	metazoa	1	fungi	1	0	1
New.CleanUp.ReferenceOTU123478	kingdom	NA	NA	metazoa	1	fungi	1	0	1
New.CleanUp.ReferenceOTU123486	kingdom	NA	NA	metazoa	1	fungi	1	0	1
New.CleanUp.ReferenceOTU123572	kingdom	NA	NA	metazoa	1	fungi	1	0	1
New.CleanUp.ReferenceOTU123587	kingdom	NA	NA	metazoa	1	fungi	1	0	1
New.CleanUp.ReferenceOTU123592	kingdom	NA	NA	metazoa	1	fungi	1	0	1
New.CleanUp.ReferenceOTU123593	kingdom	NA	NA	metazoa	1	fungi	1	0	1
New.CleanUp.ReferenceOTU123604	kingdom	NA	NA	metazoa	0.6	fungi	1	0	0.8
New.CleanUp.ReferenceOTU123613	kingdom	NA	NA	metazoa	1	fungi	1	0	1
New.CleanUp.ReferenceOTU123631	kingdom	NA	NA	metazoa	1	fungi	1	0	1
New.CleanUp.ReferenceOTU123638	kingdom	NA	NA	metazoa	1	fungi	1	0	1
New.CleanUp.ReferenceOTU123662	kingdom	NA	NA	metazoa	1	fungi	1	0	1
New.CleanUp.ReferenceOTU123669	kingdom	NA	NA	metazoa	1	fungi	1	0	1
New.CleanUp.ReferenceOTU123678	kingdom	NA	NA	metazoa	1	fungi	1	0	1
New.CleanUp.ReferenceOTU123689	kingdom	NA	NA	metazoa	0.666667	fungi	1	0	0.833333
New.CleanUp.ReferenceOTU123693	kingdom	NA	NA	metazoa	1	fungi	1	0	1
New.CleanUp.ReferenceOTU123713	kingdom	NA	NA	unassigned	0	fungi	1	0	0.5
New.CleanUp.ReferenceOTU123715	kingdom	NA	NA	unassigned	0	fungi	1	0	0.5
New.CleanUp.ReferenceOTU123724	kingdom	NA	NA	unassigned	1	fungi	1	0	1
New.CleanUp.ReferenceOTU123726	kingdom	NA	NA	metazoa	0.666667	fungi	1	0	0.833333
New.CleanUp.ReferenceOTU123747	kingdom	NA	NA	metazoa	0.666667	fungi	1	0	0.833333
New.CleanUp.ReferenceOTU123748	kingdom	NA	NA	metazoa	0.666667	fungi	1	0	0.833333
New.CleanUp.ReferenceOTU123751	kingdom	NA	NA	metazoa	1	fungi	1	0	1
New.CleanUp.ReferenceOTU123754	kingdom	NA	NA	metazoa	1	fungi	1	0	1
New.CleanUp.ReferenceOTU123755	kingdom	NA	NA	metazoa	0.777778	fungi	1	0	0.888889
New.CleanUp.ReferenceOTU123763	kingdom	NA	NA	metazoa	1	fungi	1	0	1
New.CleanUp.ReferenceOTU123764	kingdom	NA	NA	metazoa	1	fungi	1	0	1
New.CleanUp.ReferenceOTU123769	kingdom	NA	NA	unassigned	0	fungi	1	0	0.5
New.CleanUp.ReferenceOTU123796	kingdom	NA	NA	unassigned	0	fungi	1	0	0.5
New.CleanUp.ReferenceOTU123801	kingdom	NA	NA	metazoa	1	fungi	1	0	1
New.CleanUp.ReferenceOTU123815	kingdom	NA	NA	unassigned	0	fungi	1	0	0.5
New.CleanUp.ReferenceOTU123816	kingdom	NA	NA	metazoa	0.666667	fungi	1	0	0.833333
New.CleanUp.ReferenceOTU123822	kingdom	NA	NA	metazoa	1	fungi	1	0	1
New.CleanUp.ReferenceOTU123829	kingdom	NA	NA	metazoa	1	fungi	1	0	1
New.CleanUp.ReferenceOTU123831	kingdom	NA	NA	unassigned	0	fungi	1	0	0.5
New.CleanUp.ReferenceOTU123832	kingdom	NA	NA	unassigned	0	fungi	1	0	0.5
New.CleanUp.ReferenceOTU123835	kingdom	NA	NA	unassigned	0	fungi	1	0	0.5
New.CleanUp.ReferenceOTU123837	kingdom	NA	NA	unassigned	0	fungi	1	0	0.5
New.CleanUp.ReferenceOTU123840	kingdom	NA	NA	unassigned	0	fungi	1	0	0.5
New.CleanUp.ReferenceOTU123848	kingdom	NA	NA	unassigned	0	fungi	1	0	0.5
New.CleanUp.ReferenceOTU123857	kingdom	NA	NA	metazoa	0.666667	fungi	1	0	0.833333
New.CleanUp.ReferenceOTU123870	kingdom	NA	NA	unassigned	0	fungi	1	0	0.5
New.CleanUp.ReferenceOTU123874	kingdom	NA	NA	unassigned	0	fungi	1	0	0.5
New.CleanUp.ReferenceOTU123880	kingdom	NA	NA	metazoa	1	fungi	1	0	1
New.CleanUp.ReferenceOTU123885	kingdom	NA	NA	metazoa	1	fungi	1	0	1
New.CleanUp.ReferenceOTU123907	kingdom	NA	NA	unassigned	0	fungi	1	0	0.5
New.CleanUp.ReferenceOTU123918	kingdom	NA	NA	metazoa	0.666667	fungi	1	0	0.833333
New.CleanUp.ReferenceOTU123940	kingdom	NA	NA	unassigned	0	fungi	1	0	0.5
New.CleanUp.ReferenceOTU123952	kingdom	NA	NA	metazoa	1	fungi	1	0	1
New.CleanUp.ReferenceOTU123969	kingdom	NA	NA	metazoa	0.666667	fungi	1	0	0.833333
New.CleanUp.ReferenceOTU123975	kingdom	NA	NA	metazoa	1	fungi	1	0	1
New.CleanUp.ReferenceOTU124002	kingdom	NA	NA	metazoa	1	fungi	1	0	1
New.CleanUp.ReferenceOTU124008	kingdom	NA	NA	metazoa	1	fungi	1	0	1
New.CleanUp.ReferenceOTU124022	kingdom	NA	NA	metazoa	1	fungi	1	0	1
New.CleanUp.ReferenceOTU124057	kingdom	NA	NA	metazoa	1	fungi	1	0	1
New.CleanUp.ReferenceOTU124087	kingdom	NA	NA	metazoa	1	fungi	1	0	1
New.CleanUp.ReferenceOTU124096	kingdom	NA	NA	metazoa	1	fungi	1	0	1
New.CleanUp.ReferenceOTU1241	kingdom	NA	NA	unassigned	0	fungi	1	0	0.5
New.CleanUp.ReferenceOTU124118	kingdom	NA	NA	metazoa	1	fungi	1	0	1
New.CleanUp.ReferenceOTU124119	kingdom	NA	NA	metazoa	1	fungi	1	0	1
New.CleanUp.ReferenceOTU124126	kingdom	NA	NA	metazoa	1	fungi	1	0	1
New.CleanUp.ReferenceOTU124130	kingdom	NA	NA	metazoa	1	fungi	1	0	1
New.CleanUp.ReferenceOTU124159	kingdom	NA	NA	metazoa	1	fungi	1	0	1
New.CleanUp.ReferenceOTU124165	kingdom	NA	NA	metazoa	1	fungi	1	0	1
New.CleanUp.ReferenceOTU124176	kingdom	NA	NA	metazoa	1	fungi	1	0	1
New.CleanUp.ReferenceOTU12418	kingdom	NA	NA	metazoa	0.666667	fungi	1	0	0.833333
New.CleanUp.ReferenceOTU12420	kingdom	NA	NA	unassigned	0	fungi	1	0	0.5
New.CleanUp.ReferenceOTU124204	kingdom	NA	NA	metazoa	0.666667	fungi	1	0	0.833333
New.CleanUp.ReferenceOTU124207	kingdom	NA	NA	metazoa	1	fungi	1	0	1
New.CleanUp.ReferenceOTU124232	kingdom	NA	NA	metazoa	1	fungi	1	0	1
New.CleanUp.ReferenceOTU124236	kingdom	NA	NA	metazoa	1	fungi	1	0	1
New.CleanUp.ReferenceOTU12427	kingdom	NA	NA	unassigned	0	fungi	1	0	0.5
New.CleanUp.ReferenceOTU124271	kingdom	NA	NA	metazoa	1	fungi	1	0	1
New.CleanUp.ReferenceOTU124283	kingdom	NA	NA	metazoa	1	fungi	1	0	1
New.CleanUp.ReferenceOTU124285	kingdom	NA	NA	metazoa	1	fungi	1	0	1
New.CleanUp.ReferenceOTU124298	kingdom	NA	NA	metazoa	1	fungi	1	0	1
New.CleanUp.ReferenceOTU124317	kingdom	NA	NA	metazoa	1	fungi	1	0	1
New.CleanUp.ReferenceOTU124325	kingdom	NA	NA	metazoa	1	fungi	1	0	1
New.CleanUp.ReferenceOTU124335	kingdom	NA	NA	metazoa	1	fungi	1	0	1
New.CleanUp.ReferenceOTU124339	kingdom	NA	NA	metazoa	1	fungi	1	0	1
New.CleanUp.ReferenceOTU124360	kingdom	NA	NA	metazoa	1	fungi	1	0	1
New.CleanUp.ReferenceOTU124361	kingdom	NA	NA	metazoa	1	fungi	1	0	1
New.CleanUp.ReferenceOTU124385	kingdom	NA	NA	metazoa	1	fungi	1	0	1
New.CleanUp.ReferenceOTU124390	kingdom	NA	NA	metazoa	1	fungi	1	0	1
New.CleanUp.ReferenceOTU124394	kingdom	NA	NA	metazoa	1	fungi	1	0	1
New.CleanUp.ReferenceOTU124402	kingdom	NA	NA	metazoa	0.666667	fungi	1	0	0.833333
New.CleanUp.ReferenceOTU124429	kingdom	NA	NA	metazoa	1	fungi	1	0	1
New.CleanUp.ReferenceOTU124438	kingdom	NA	NA	metazoa	1	fungi	1	0	1
New.CleanUp.ReferenceOTU124454	kingdom	NA	NA	metazoa	1	fungi	1	0	1
New.CleanUp.ReferenceOTU1245	kingdom	NA	NA	metazoa	0.9	fungi	1	0	0.95
New.CleanUp.ReferenceOTU12451	kingdom	NA	NA	metazoa	1	fungi	1	0	1
New.CleanUp.ReferenceOTU12453	kingdom	NA	NA	unassigned	0	fungi	1	0	0.5
New.CleanUp.ReferenceOTU124530	kingdom	NA	NA	metazoa	1	fungi	1	0	1
New.CleanUp.ReferenceOTU124583	kingdom	NA	NA	metazoa	1	fungi	1	0	1
New.CleanUp.ReferenceOTU124597	kingdom	NA	NA	metazoa	1	fungi	1	0	1
New.CleanUp.ReferenceOTU124601	kingdom	NA	NA	metazoa	1	fungi	1	0	1
New.CleanUp.ReferenceOTU124617	kingdom	NA	NA	metazoa	1	fungi	1	0	1
New.CleanUp.ReferenceOTU124619	kingdom	NA	NA	metazoa	1	fungi	1	0	1
New.CleanUp.ReferenceOTU124620	kingdom	NA	NA	metazoa	1	fungi	1	0	1
New.CleanUp.ReferenceOTU124634	kingdom	NA	NA	metazoa	1	fungi	1	0	1
New.CleanUp.ReferenceOTU124637	kingdom	NA	NA	metazoa	1	fungi	1	0	1
New.CleanUp.ReferenceOTU124641	kingdom	NA	NA	metazoa	1	fungi	1	0	1
New.CleanUp.ReferenceOTU124660	kingdom	NA	NA	metazoa	1	fungi	1	0	1
New.CleanUp.ReferenceOTU124667	kingdom	NA	NA	metazoa	1	fungi	1	0	1
New.CleanUp.ReferenceOTU124668	kingdom	NA	NA	metazoa	1	fungi	1	0	1
New.CleanUp.ReferenceOTU124669	kingdom	NA	NA	metazoa	1	fungi	1	0	1
New.CleanUp.ReferenceOTU124672	kingdom	NA	NA	metazoa	1	fungi	1	0	1
New.CleanUp.ReferenceOTU124688	kingdom	NA	NA	metazoa	1	fungi	1	0	1
New.CleanUp.ReferenceOTU124694	kingdom	NA	NA	metazoa	1	fungi	1	0	1
New.CleanUp.ReferenceOTU124701	kingdom	NA	NA	metazoa	1	fungi	1	0	1
New.CleanUp.ReferenceOTU124710	kingdom	NA	NA	metazoa	1	fungi	1	0	1
New.CleanUp.ReferenceOTU124714	kingdom	NA	NA	metazoa	1	fungi	1	0	1
New.CleanUp.ReferenceOTU124723	kingdom	NA	NA	metazoa	1	fungi	1	0	1
New.CleanUp.ReferenceOTU124728	kingdom	NA	NA	metazoa	1	fungi	1	0	1
New.CleanUp.ReferenceOTU124731	kingdom	NA	NA	metazoa	1	fungi	1	0	1
New.CleanUp.ReferenceOTU124738	kingdom	NA	NA	metazoa	1	fungi	1	0	1
New.CleanUp.ReferenceOTU124743	kingdom	NA	NA	metazoa	1	fungi	1	0	1
New.CleanUp.ReferenceOTU124753	kingdom	NA	NA	metazoa	1	fungi	1	0	1
New.CleanUp.ReferenceOTU124754	kingdom	NA	NA	metazoa	1	fungi	1	0	1
New.CleanUp.ReferenceOTU124760	kingdom	NA	NA	metazoa	1	fungi	1	0	1
New.CleanUp.ReferenceOTU124764	kingdom	NA	NA	metazoa	1	fungi	1	0	1
New.CleanUp.ReferenceOTU124767	kingdom	NA	NA	metazoa	1	fungi	1	0	1
New.CleanUp.ReferenceOTU124772	kingdom	NA	NA	metazoa	0.888889	fungi	1	0	0.944444
New.CleanUp.ReferenceOTU124773	kingdom	NA	NA	metazoa	1	fungi	1	0	1
New.CleanUp.ReferenceOTU124784	kingdom	NA	NA	metazoa	1	fungi	1	0	1
New.CleanUp.ReferenceOTU124792	kingdom	NA	NA	metazoa	1	fungi	1	0	1
New.CleanUp.ReferenceOTU124798	kingdom	NA	NA	metazoa	1	fungi	1	0	1
New.CleanUp.ReferenceOTU124802	kingdom	NA	NA	metazoa	1	fungi	1	0	1
New.CleanUp.ReferenceOTU124805	kingdom	NA	NA	metazoa	1	fungi	1	0	1
New.CleanUp.ReferenceOTU124809	kingdom	NA	NA	metazoa	1	fungi	1	0	1
New.CleanUp.ReferenceOTU124816	kingdom	NA	NA	metazoa	1	fungi	1	0	1
New.CleanUp.ReferenceOTU124819	kingdom	NA	NA	metazoa	1	fungi	1	0	1
New.CleanUp.ReferenceOTU124824	kingdom	NA	NA	metazoa	1	fungi	1	0	1
New.CleanUp.ReferenceOTU124826	kingdom	NA	NA	metazoa	1	fungi	1	0	1
New.CleanUp.ReferenceOTU124827	kingdom	NA	NA	metazoa	1	fungi	1	0	1
New.CleanUp.ReferenceOTU124833	kingdom	NA	NA	metazoa	1	fungi	1	0	1
New.CleanUp.ReferenceOTU124855	kingdom	NA	NA	metazoa	1	fungi	1	0	1
New.CleanUp.ReferenceOTU124856	kingdom	NA	NA	metazoa	1	fungi	1	0	1
New.CleanUp.ReferenceOTU124858	kingdom	NA	NA	metazoa	1	fungi	1	0	1
New.CleanUp.ReferenceOTU124890	kingdom	NA	NA	metazoa	1	fungi	1	0	1
New.CleanUp.ReferenceOTU124896	kingdom	NA	NA	metazoa	1	fungi	1	0	1
New.CleanUp.ReferenceOTU1249	kingdom	NA	NA	metazoa	1	fungi	1	0	1
New.CleanUp.ReferenceOTU124903	kingdom	NA	NA	metazoa	1	fungi	1	0	1
New.CleanUp.ReferenceOTU124911	kingdom	NA	NA	metazoa	1	fungi	1	0	1
New.CleanUp.ReferenceOTU124930	kingdom	NA	NA	metazoa	1	fungi	1	0	1
New.CleanUp.ReferenceOTU124932	kingdom	NA	NA	metazoa	1	fungi	1	0	1
New.CleanUp.ReferenceOTU124934	kingdom	NA	NA	metazoa	1	fungi	1	0	1
New.CleanUp.ReferenceOTU124942	kingdom	NA	NA	metazoa	1	fungi	1	0	1
New.CleanUp.ReferenceOTU124949	kingdom	NA	NA	metazoa	1	fungi	1	0	1
New.CleanUp.ReferenceOTU124951	kingdom	NA	NA	metazoa	1	fungi	1	0	1
New.CleanUp.ReferenceOTU124952	kingdom	NA	NA	metazoa	1	fungi	1	0	1
New.CleanUp.ReferenceOTU124955	kingdom	NA	NA	metazoa	1	fungi	1	0	1
New.CleanUp.ReferenceOTU124960	kingdom	NA	NA	metazoa	1	fungi	1	0	1
New.CleanUp.ReferenceOTU124999	kingdom	NA	NA	metazoa	1	fungi	1	0	1
New.CleanUp.ReferenceOTU125008	kingdom	NA	NA	metazoa	1	fungi	1	0	1
New.CleanUp.ReferenceOTU125036	kingdom	NA	NA	metazoa	1	fungi	1	0	1
New.CleanUp.ReferenceOTU125039	kingdom	NA	NA	metazoa	1	fungi	1	0	1
New.CleanUp.ReferenceOTU125041	kingdom	NA	NA	metazoa	0.666667	fungi	1	0	0.833333
New.CleanUp.ReferenceOTU125047	kingdom	NA	NA	metazoa	1	fungi	1	0	1
New.CleanUp.ReferenceOTU125049	kingdom	NA	NA	metazoa	1	fungi	1	0	1
New.CleanUp.ReferenceOTU125056	kingdom	NA	NA	metazoa	1	fungi	1	0	1
New.CleanUp.ReferenceOTU125058	kingdom	NA	NA	metazoa	1	fungi	1	0	1
New.CleanUp.ReferenceOTU12506	kingdom	NA	NA	unassigned	0	fungi	1	0	0.5
New.CleanUp.ReferenceOTU125094	kingdom	NA	NA	metazoa	1	fungi	1	0	1
New.CleanUp.ReferenceOTU125095	kingdom	NA	NA	metazoa	1	fungi	1	0	1
New.CleanUp.ReferenceOTU125100	kingdom	NA	NA	metazoa	1	fungi	1	0	1
New.CleanUp.ReferenceOTU125106	kingdom	NA	NA	metazoa	1	fungi	1	0	1
New.CleanUp.ReferenceOTU125148	kingdom	NA	NA	metazoa	1	fungi	1	0	1
New.CleanUp.ReferenceOTU125165	kingdom	NA	NA	metazoa	1	fungi	1	0	1
New.CleanUp.ReferenceOTU125171	kingdom	NA	NA	metazoa	1	fungi	1	0	1
New.CleanUp.ReferenceOTU125194	kingdom	NA	NA	metazoa	1	fungi	1	0	1
New.CleanUp.ReferenceOTU125200	kingdom	NA	NA	metazoa	1	fungi	1	0	1
New.CleanUp.ReferenceOTU125203	kingdom	NA	NA	metazoa	1	fungi	1	0	1
New.CleanUp.ReferenceOTU125206	kingdom	NA	NA	metazoa	1	fungi	1	0	1
New.CleanUp.ReferenceOTU125209	kingdom	NA	NA	metazoa	1	fungi	1	0	1
New.CleanUp.ReferenceOTU125230	kingdom	NA	NA	metazoa	0.666667	fungi	1	0	0.833333
New.CleanUp.ReferenceOTU125231	kingdom	NA	NA	metazoa	1	fungi	1	0	1
New.CleanUp.ReferenceOTU125233	kingdom	NA	NA	metazoa	1	fungi	1	0	1
New.CleanUp.ReferenceOTU125241	kingdom	NA	NA	metazoa	1	fungi	1	0	1
New.CleanUp.ReferenceOTU125271	kingdom	NA	NA	metazoa	1	fungi	1	0	1
New.CleanUp.ReferenceOTU125287	kingdom	NA	NA	metazoa	1	fungi	1	0	1
New.CleanUp.ReferenceOTU12533	kingdom	NA	NA	metazoa	1	fungi	1	0	1
New.CleanUp.ReferenceOTU125396	kingdom	NA	NA	metazoa	1	fungi	1	0	1
New.CleanUp.ReferenceOTU125398	kingdom	NA	NA	metazoa	1	fungi	1	0	1
New.CleanUp.ReferenceOTU125400	kingdom	NA	NA	metazoa	1	fungi	1	0	1
New.CleanUp.ReferenceOTU125413	kingdom	NA	NA	metazoa	1	fungi	1	0	1
New.CleanUp.ReferenceOTU125449	kingdom	NA	NA	metazoa	1	fungi	1	0	1
New.CleanUp.ReferenceOTU125468	kingdom	NA	NA	metazoa	1	fungi	1	0	1
New.CleanUp.ReferenceOTU12549	kingdom	NA	NA	metazoa	0.8	fungi	1	0	0.9
New.CleanUp.ReferenceOTU1255	kingdom	NA	NA	unassigned	0	fungi	1	0	0.5
New.CleanUp.ReferenceOTU125581	kingdom	NA	NA	metazoa	1	fungi	1	0	1
New.CleanUp.ReferenceOTU125582	kingdom	NA	NA	metazoa	1	fungi	1	0	1
New.CleanUp.ReferenceOTU125610	kingdom	NA	NA	metazoa	1	fungi	1	0	1
New.CleanUp.ReferenceOTU12565	kingdom	NA	NA	unassigned	0	fungi	1	0	0.5
New.CleanUp.ReferenceOTU12566	kingdom	NA	NA	metazoa	0.6	fungi	1	0	0.8
New.CleanUp.ReferenceOTU125669	kingdom	NA	NA	metazoa	0.666667	fungi	1	0	0.833333
New.CleanUp.ReferenceOTU125671	kingdom	NA	NA	metazoa	1	fungi	1	0	1
New.CleanUp.ReferenceOTU125678	kingdom	NA	NA	metazoa	1	fungi	1	0	1
New.CleanUp.ReferenceOTU125682	kingdom	NA	NA	metazoa	1	fungi	1	0	1
New.CleanUp.ReferenceOTU125686	kingdom	NA	NA	metazoa	1	fungi	1	0	1
New.CleanUp.ReferenceOTU125688	kingdom	NA	NA	metazoa	1	fungi	1	0	1
New.CleanUp.ReferenceOTU12569	kingdom	NA	NA	metazoa	0.75	fungi	1	0	0.875
New.CleanUp.ReferenceOTU125708	kingdom	NA	NA	metazoa	1	fungi	1	0	1
New.CleanUp.ReferenceOTU12572	kingdom	NA	NA	metazoa	1	fungi	1	0	1
New.CleanUp.ReferenceOTU125721	kingdom	NA	NA	metazoa	1	fungi	1	0	1
New.CleanUp.ReferenceOTU125723	kingdom	NA	NA	metazoa	1	fungi	1	0	1
New.CleanUp.ReferenceOTU125725	kingdom	NA	NA	metazoa	1	fungi	1	0	1
New.CleanUp.ReferenceOTU125761	kingdom	NA	NA	metazoa	1	fungi	1	0	1
New.CleanUp.ReferenceOTU1258	kingdom	NA	NA	metazoa	1	fungi	1	0	1
New.CleanUp.ReferenceOTU125852	kingdom	NA	NA	metazoa	1	fungi	1	0	1
New.CleanUp.ReferenceOTU125861	kingdom	NA	NA	metazoa	1	fungi	1	0	1
New.CleanUp.ReferenceOTU125862	kingdom	NA	NA	metazoa	1	fungi	1	0	1
New.CleanUp.ReferenceOTU125863	kingdom	NA	NA	metazoa	1	fungi	1	0	1
New.CleanUp.ReferenceOTU125869	kingdom	NA	NA	metazoa	1	fungi	1	0	1
New.CleanUp.ReferenceOTU125890	kingdom	NA	NA	metazoa	1	fungi	1	0	1
New.CleanUp.ReferenceOTU12590	kingdom	NA	NA	metazoa	1	fungi	1	0	1
New.CleanUp.ReferenceOTU125903	kingdom	NA	NA	metazoa	0.857143	fungi	1	0	0.928571
New.CleanUp.ReferenceOTU125904	kingdom	NA	NA	unassigned	0	fungi	1	0	0.5
New.CleanUp.ReferenceOTU125923	kingdom	NA	NA	metazoa	0.75	fungi	1	0	0.875
New.CleanUp.ReferenceOTU125924	kingdom	NA	NA	unassigned	0	fungi	1	0	0.5
New.CleanUp.ReferenceOTU125931	kingdom	NA	NA	metazoa	0.666667	fungi	1	0	0.833333
New.CleanUp.ReferenceOTU125951	kingdom	NA	NA	metazoa	1	fungi	1	0	1
New.CleanUp.ReferenceOTU125966	kingdom	NA	NA	metazoa	1	fungi	1	0	1
New.CleanUp.ReferenceOTU1260	kingdom	NA	NA	unassigned	0	fungi	1	0	0.5
New.CleanUp.ReferenceOTU126002	kingdom	NA	NA	metazoa	1	fungi	1	0	1
New.CleanUp.ReferenceOTU12603	kingdom	NA	NA	metazoa	1	fungi	1	0	1
New.CleanUp.ReferenceOTU12611	kingdom	NA	NA	metazoa	0.833333	fungi	1	0	0.916667
New.CleanUp.ReferenceOTU126147	kingdom	NA	NA	unassigned	0	fungi	1	0	0.5
New.CleanUp.ReferenceOTU12616	kingdom	NA	NA	unassigned	0	fungi	1	0	0.5
New.CleanUp.ReferenceOTU126164	kingdom	NA	NA	metazoa	1	fungi	1	0	1
New.CleanUp.ReferenceOTU1262	kingdom	NA	NA	metazoa	1	fungi	1	0	1
New.CleanUp.ReferenceOTU126380	kingdom	NA	NA	metazoa	1	fungi	1	0	1
New.CleanUp.ReferenceOTU126387	kingdom	NA	NA	metazoa	1	fungi	1	0	1
New.CleanUp.ReferenceOTU126424	kingdom	NA	NA	unassigned	0	fungi	1	0	0.5
New.CleanUp.ReferenceOTU126488	kingdom	NA	NA	metazoa	0.666667	fungi	1	0	0.833333
New.CleanUp.ReferenceOTU126494	kingdom	NA	NA	metazoa	1	fungi	1	0	1
New.CleanUp.ReferenceOTU126499	kingdom	NA	NA	metazoa	1	fungi	1	0	1
New.CleanUp.ReferenceOTU1265	kingdom	NA	NA	unassigned	0	fungi	1	0	0.5
New.CleanUp.ReferenceOTU126506	kingdom	NA	NA	metazoa	1	fungi	1	0	1
New.CleanUp.ReferenceOTU126531	kingdom	NA	NA	metazoa	1	fungi	1	0	1
New.CleanUp.ReferenceOTU126535	kingdom	NA	NA	metazoa	1	fungi	1	0	1
New.CleanUp.ReferenceOTU126546	kingdom	NA	NA	metazoa	0.666667	fungi	1	0	0.833333
New.CleanUp.ReferenceOTU126549	kingdom	NA	NA	metazoa	1	fungi	1	0	1
New.CleanUp.ReferenceOTU126553	kingdom	NA	NA	metazoa	1	fungi	1	0	1
New.CleanUp.ReferenceOTU126573	kingdom	NA	NA	metazoa	1	fungi	1	0	1
New.CleanUp.ReferenceOTU126594	kingdom	NA	NA	metazoa	0.666667	fungi	1	0	0.833333
New.CleanUp.ReferenceOTU1266	kingdom	NA	NA	unassigned	0	fungi	1	0	0.5
New.CleanUp.ReferenceOTU12664	kingdom	NA	NA	metazoa	1	fungi	1	0	1
New.CleanUp.ReferenceOTU126646	kingdom	NA	NA	metazoa	0.571429	fungi	1	0	0.785714
New.CleanUp.ReferenceOTU126653	kingdom	NA	NA	unassigned	1	fungi	1	0	1
New.CleanUp.ReferenceOTU126658	kingdom	NA	NA	metazoa	0.625	fungi	1	0	0.8125
New.CleanUp.ReferenceOTU12680	kingdom	NA	NA	unassigned	0	fungi	1	0	0.5
New.CleanUp.ReferenceOTU12686	kingdom	NA	NA	unassigned	0	fungi	1	0	0.5
New.CleanUp.ReferenceOTU126880	kingdom	NA	NA	metazoa	1	fungi	1	0	1
New.CleanUp.ReferenceOTU126882	kingdom	NA	NA	metazoa	1	fungi	1	0	1
New.CleanUp.ReferenceOTU126884	kingdom	NA	NA	unassigned	0	fungi	1	0	0.5
New.CleanUp.ReferenceOTU126904	kingdom	NA	NA	metazoa	0.666667	fungi	1	0	0.833333
New.CleanUp.ReferenceOTU126911	kingdom	NA	NA	metazoa	1	fungi	1	0	1
New.CleanUp.ReferenceOTU12692	kingdom	NA	NA	metazoa	1	fungi	1	0	1
New.CleanUp.ReferenceOTU12693	kingdom	NA	NA	metazoa	0.6	fungi	1	0	0.8
New.CleanUp.ReferenceOTU126931	kingdom	NA	NA	metazoa	1	fungi	1	0	1
New.CleanUp.ReferenceOTU126945	kingdom	NA	NA	metazoa	1	fungi	1	0	1
[truncated: 51,039 more rows]
