# Supplementary material for: A small effect of conservation agriculture on soil biodiversity that differs between biological kingdoms and geographic locations
Source: iScience. 2021 Mar 8;24(4):102280. doi: 10.1016/j.isci.2021.102280 (PMC8008184; doi:10.1016/j.isci.2021.102280)
Supplement: Table S10. COI indicator phylotype, related to Figure 2 [file mmc11.xlsx]

## Sheet: COI_NoHumans_indval_summary_OTU
Table S10 - COI indicator species analyses summary and taxonomic assignments from 4 different databases (NCBI, BOLD_API, BOLD data release 6.5 and Midori) using 3 different classifiers [BLAST (NCBI and BOLD), RDP, SINTAX and SPINGO (Midori only)].
					Organism (NCBI BLAST)				BOLD_API						BOLD_DataRelease6.50v1 (via QIIME1) Min % identity = 90							Midori_RDP														Midori_SINTAX
OTU	Management	indval	pvalue	freq	Best_ID (top hit)	Top hit % identity	Noteworthy	Noteworthy	Best_ID ( >98% similarity)	% similarity	Top hit	Top hit % similarity	Other possibilities	Other possibilities' % similarity	Phylum	Class	Order	Family	Genus	Species	E_value	superkingdom	SuperKBootstrapConfidence	phylum	PhylumBootstrapConfidence	Class	ClassBootstrapConfidence	Order	OrderBootstrapConfidence	Family	FamilyBootstrapConfidence	Genus	GenusBootstrapConfidence	Species	SpeciesBootstrapConfidence	superkingdom	SuperKBootstrapConfidence	phylum	PhylumBootstrapConfidence	Class	ClassBootstrapConfidence	Order	OrderBootstrapConfidence	Family	FamilyBootstrapConfidence	Genus	GenusBootstrapConfidence	Species	SpeciesBootstrapConfidence
AAA3964	Conservation	0.45431	0.002	20	Mus musculus	99.39			Chordata;Mammalia;Rodentia;Muridae;Murinae;Mus;Mus_musculus	99.39					Chordata	Mammalia	Rodentia	Muridae	Mus	Mus	0	Eukaryota	1	Chordata	1	Mammalia	1	Rodentia	1	Muridae	1	Mus	1	Mus musculus	1	Eukaryota	1	Chordata	1	Mammalia	1	Rodentia	1	Muridae	1	Mus	1	Mus musculus	1
New.ReferenceOTU20	Conservation	0.43395	0.037	25	Ascomycetes	98	Possible hemiptera		Arthropoda;Arachnida;Araneae	99.28					Arthropoda						3e-08	Eukaryota	1	Arthropoda	0.67	Insecta	0.57	Hemiptera	0.32	Halimococcidae	0.29	Colobopyga	0.29	Colobopyga pritchardiae	0.29	Eukaryota	1	Arthropoda	0.84	Insecta	0.76	Lepidoptera	0.39	Nymphalidae	0.12	Parnassius	0.08	Colobopyga pritchardiae	0.05
New.ReferenceOTU4	Conservation	0.2549	0.038	12	Ascomycetes	96.7	Possible hemiptera		No match		Arthropoda;Arachnida;Araneae	96.01			No match						3e-08	Eukaryota	1	Arthropoda	0.83	Insecta	0.74	Lepidoptera	0.3	Tortricidae	0.22	Choristoneura	0.21	Choristoneura longicellana	0.2	Eukaryota	1	Arthropoda	0.91	Insecta	0.89	Lepidoptera	0.47	Tortricidae	0.18	Choristoneura	0.17	Choristoneura longicellana	0.15
New.ReferenceOTU1490	Conservation	0.221621	0.015	9	Mus musculus	92.68			Chordata;Mammalia;Primates;Hominidae;Homo;Homo_sapiens	97.78					Chordata	Mammalia	Rodentia	Muridae	Mus	Mus	1e-124	Eukaryota	1	Chordata	0.88	Mammalia	0.48	Rodentia	0.33	Muridae	0.32	Mus	0.32	Mus musculus	0.27	Eukaryota	1	Chordata	1	Mammalia	1	Rodentia	0.76	Muridae	0.76	Mus	0.76	Mus musculus	0.76
New.ReferenceOTU13396	Conservation	0.2	0.011	7	Mus musculus	94.51			Chordata;Mammalia;Rodentia;Muridae;Murinae;Mus;Mus_musculus	97.44					Chordata	Mammalia	Rodentia	Muridae	Mus	Mus	2e-141	Eukaryota	1	Chordata	0.98	Mammalia	0.89	Rodentia	0.84	Muridae	0.83	Mus	0.83	Mus musculus	0.83	Eukaryota	1	Chordata	1	Mammalia	1	Rodentia	0.97	Muridae	0.97	Mus	0.97	Mus musculus	0.97
New.ReferenceOTU1500	Conservation	0.193918	0.028	8	Mus musculus	91.77			Chordata;Mammalia;Primates;Hominidae;Homo;Homo_sapiens	99.26					Chordata	Mammalia	Rodentia	Muridae	Mus	Mus		Eukaryota	1	Chordata	0.75	Mammalia	0.57	Primates	0.32	Hominidae	0.32	Homo	0.32	Homo heidelbergensis	0.32	Eukaryota	1	Chordata	0.99	Mammalia	0.99	Rodentia	0.54	Muridae	0.54	Mus	0.54	Mus musculus	0.54
New.ReferenceOTU81	Conservation	0.191014	0.04	8	Hemiptera	94.77	Possible Ascomycete		Ascomycota Mammalia	100	Arthropoda;Arachnida;Araneae	93.6			No match						9e-113	Eukaryota	1	Arthropoda	0.56	Insecta	0.51	Hemiptera	0.18	Halimococcidae	0.15	Colobopyga	0.15	Colobopyga pritchardiae	0.15	Eukaryota	1	Arthropoda	0.89	Insecta	0.74	Lepidoptera	0.29	Nymphalidae	0.12	Parnassius	0.1	Prionus insularis	0.05
New.ReferenceOTU15103	Conservation	0.171429	0.024	6	Mus musculus	96.34			Chordata;Mammalia;Rodentia;Muridae;Murinae;Mus;Mus_musculus	98.82					Chordata	Mammalia	Rodentia	Muridae	Mus	Mus	1e-124	Eukaryota	1	Chordata	1	Mammalia	1	Rodentia	1	Muridae	1	Mus	1	Mus musculus	1	Eukaryota	1	Chordata	1	Mammalia	1	Rodentia	1	Muridae	1	Mus	1	Mus musculus	1
New.ReferenceOTU1511	Conservation	0.171429	0.023	6	Mus musculus	94.21			No match		Mus;musculus	96.6			Chordata	Mammalia	Rodentia	Muridae	Mus	Mus	5e-139	Eukaryota	1	Chordata	0.99	Mammalia	0.8	Rodentia	0.77	Muridae	0.74	Mus	0.73	Mus musculus	0.7	Eukaryota	1	Chordata	1	Mammalia	1	Rodentia	1	Muridae	1	Mus	1	Mus musculus	1
New.ReferenceOTU40173	Conservation	0.171429	0.037	6	Homo sapiens	90.83			No match		Homo;sapiens	93.2			No match						9e-110	Eukaryota	1	Chordata	0.93	Mammalia	0.81	Primates	0.61	Hominidae	0.61	Homo	0.61	Homo heidelbergensis	0.61	Eukaryota	1	Chordata	1	Mammalia	0.99	Primates	0.67	Hominidae	0.67	Homo	0.67	Homo sapiens	0.67
New.ReferenceOTU13398	Conservation	0.142857	0.042	5	Mus musculus	93.6			No match		Mus;musculus	96.1			Chordata	Mammalia	Rodentia	Muridae	Mus	Mus	3e-134	Eukaryota	1	Chordata	1	Mammalia	0.67	Primates	0.25	Hominidae	0.25	Homo	0.25	Homo heidelbergensis	0.25	Eukaryota	1	Chordata	1	Mammalia	0.99	Rodentia	0.85	Muridae	0.85	Mus	0.85	Mus musculus	0.85
New.ReferenceOTU19480	Conservation	0.142857	0.048	5	Homo sapiens	95.43			Chordata;Mammalia;Primates;Hominidae;Homo;Homo_sapiens	97.95					No match						1e-148	Eukaryota	1	Arthropoda	0.38	Insecta	0.38	Coleoptera	0.38	Bostrichidae	0.38	Dinoderus	0.38	Dinoderus bifoveolatus	0.38	Eukaryota	1	Chordata	1	Mammalia	1	Primates	1	Hominidae	1	Homo	1	Homo sapiens	1
New.ReferenceOTU1498	Conservation	0.142857	0.049	5	Mus musculus	93.29			No match		Homo;sapiens & Mus;musculus	~96.0			Chordata	Mammalia	Rodentia	Muridae	Mus	Mus	8e-132	Eukaryota	1	Chordata	0.97	Mammalia	0.67	Rodentia	0.61	Muridae	0.59	Mus	0.59	Mus musculus	0.56	Eukaryota	1	Chordata	1	Mammalia	1	Rodentia	0.9	Muridae	0.9	Mus	0.9	Mus musculus	0.9
New.ReferenceOTU4548	Conservation	0.142857	0.046	5	Homo sapiens	93.29			No match		Homo;sapiens	95.2			No match						2e-129	Eukaryota	1	Chordata	0.71	Mammalia	0.64	Primates	0.64	Hominidae	0.64	Homo	0.64	Homo heidelbergensis	0.64	Eukaryota	1	Chordata	1	Mammalia	0.98	Primates	0.96	Hominidae	0.96	Homo	0.96	Homo sapiens	0.96
New.ReferenceOTU3557	Conventional	0.290323	0.001	9	Ascomycetes	89.91			No match		Ascomycota;Sordariomycetes;Hypocreales;Nectriaceae;Calonectria	88.3			Cnidaria	Hydrozoa	Siphonophorae	Apolemiidae	Apolemia	Apolemia	8e-27	Eukaryota	1	Arthropoda	0.82	Insecta	0.78	Coleoptera	0.54	Cerambycidae	0.53	Prionus	0.53	Prionus insularis	0.53	Eukaryota	1	Arthropoda	0.8	Insecta	0.71	Coleoptera	0.25	Cerambycidae	0.23	Prionus	0.23	Prionus insularis	0.23
New.ReferenceOTU31	Conventional	0.279914	0.011	12	Ascomycetes	88.89			No match		Ascomycota;Lecanoromycetes;Lecanorales;Peltigeraceae;Peltigera	86.9	Aranae and other Ascomycotes	86.3	No match						8e-27	Eukaryota	1	Cnidaria	0.11	Hydrozoa	0.06	Siphonophorae	0.04	Apolemiidae	0.03	Apolemia	0.03	Apolemia rubriversa	0.03	Eukaryota	1	Arthropoda	0.65	Insecta	0.59	Lepidoptera	0.33	Nymphalidae	0.1	Hydra	0.04	Prionus insularis	0.04
New.ReferenceOTU3574	Conventional	0.255506	0.002	10	Ascomycetes	91.9			No match		Ascomycota;Sordariomycetes;Hypocreales;Nectriaceae;Fusarium	87.8			No match						8e-27	Eukaryota	1	Arthropoda	0.85	Insecta	0.83	Coleoptera	0.52	Cerambycidae	0.51	Prionus	0.51	Prionus insularis	0.51	Eukaryota	1	Arthropoda	0.83	Insecta	0.81	Coleoptera	0.49	Cerambycidae	0.41	Prionus	0.4	Prionus insularis	0.4
New.ReferenceOTU28273	Conventional	0.24657	0.01	9	Ascomycetes	86.05			No match		Ascomycota;Eurotiomycetes;Onygenales;Myxotrichaceae;Myxotrichium	86.9	Aranae	86.5	Cnidaria	Hydrozoa	Siphonophorae	Apolemiidae	Apolemia	Apolemia	5e-28	Eukaryota	1	Cnidaria	0.22	Anthozoa	0.13	Alcyonacea	0.11	Nephtheidae	0.03	Scleronephthya	0.03	Scleronephthya gracillimum	0.03	Eukaryota	1	Arthropoda	0.66	Insecta	0.59	Hymenoptera	0.17	Apidae	0.06	Prionus	0.05	Prionus insularis	0.05
New.ReferenceOTU33288	Conventional	0.242447	0.031	11	Ascomycetes	89.34			No match		Ascomycota;Eurotiomycetes;Onygenales;Myxotrichaceae;Myxotrichium	88.7			Arthropoda	Arachnida	Araneae				8e-27	Eukaryota	1	Cnidaria	0.15	Anthozoa	0.04	Actiniaria	0.03	Aiptasiidae	0	Aiptasia	0	Aiptasia pulchella	0	Eukaryota	1	Arthropoda	0.8	Insecta	0.74	Lepidoptera	0.31	Papilionidae	0.1	Parnassius	0.1	Prionus insularis	0.07
New.ReferenceOTU3393	Conventional	0.240326	0.014	10	Ascomycetes	89.26			No match		Ascomycota;Eurotiomycetes;Onygenales;Myxotrichaceae;Myxotrichium	88.38	Aranae	88.1	Arthropoda	Insecta	Lepidoptera	Geometridae	Parilexia	Parilexia	4e-35	Eukaryota	1	Arthropoda	0.63	Insecta	0.57	Coleoptera	0.37	Cerambycidae	0.35	Prionus	0.35	Prionus insularis	0.35	Eukaryota	1	Arthropoda	0.76	Insecta	0.75	Coleoptera	0.19	Cerambycidae	0.13	Prionus	0.13	Prionus insularis	0.13
New.ReferenceOTU3382	Conventional	0.225806	0.007	7	Ascomycetes	89.47			No match		Ascomycota;Leotiomycetes;Leotiomycetes_order_Incertae_sedis;Leotiomycetes_family_incertae_sedis;Leohumicola	87.2	Aranae	86.9	No match						8e-27	Eukaryota	1	Cnidaria	0.16	Anthozoa	0.05	Alcyonacea	0.02	Plexauridae	0	Euplexaura	0	Euplexaura crassa	0	Eukaryota	1	Arthropoda	0.88	Insecta	0.84	Lepidoptera	0.29	Nymphalidae	0.16	Bactrocera	0.05	Bactrocera dorsalis	0.04
New.ReferenceOTU24959	Conventional	0.217067	0.015	8	Ascomycetes	88.36	Possible hemiptera		No match		Ascomycota;Eurotiomycetes;Onygenales;Myxotrichaceae;Myxotrichium	87.2	Aranae	85.6	Arthropoda	Maxillopoda	Calanoida	Centropagidae	Boeckella	Boeckella	4e-13	Eukaryota	1	Porifera	0.28	Demospongiae	0.28	Haplosclerida	0.06	Petrosiidae	0.05	Xestospongia	0.05	Xestospongia proxima	0.05	Eukaryota	1	Arthropoda	0.76	Insecta	0.66	Lepidoptera	0.29	Nymphalidae	0.13	Parnassius	0.07	Videna planorbis	0.04
New.ReferenceOTU33381	Conventional	0.214624	0.027	9	Ascomycetes	88.69			No match		Ascomycota;Sordariomycetes;Hypocreales;Nectriaceae;Fusarium	88.1			Cnidaria	Hydrozoa	Siphonophorae	Apolemiidae	Apolemia	Apolemia	8e-30	Eukaryota	1	Cnidaria	0.21	Hydrozoa	0.1	Siphonophorae	0.03	Agalmatidae	0.01	Marrus	0.01	Marrus orthocanna	0.01	Eukaryota	1	Arthropoda	0.67	Insecta	0.63	Lepidoptera	0.26	Nymphalidae	0.09	Dianous	0.04	Dianous punctiventris	0.04
New.ReferenceOTU2281	Conventional	0.193548	0.009	6	Hemiptera & Ascomycetes	88.04	Possible hemiptera		No match		Ascomycota	86.7	Aranae	85.8	Arthropoda	Arachnida	Araneae				8e-27	Eukaryota	1	Porifera	0.11	Demospongiae	0.11	Hadromerida	0.1	Polymastiidae	0.09	Polymastia	0.09	Polymastia littoralis	0.07	Eukaryota	1	Arthropoda	0.77	Insecta	0.68	Lepidoptera	0.29	Nymphalidae	0.11	Prionus	0.03	Prionus insularis	0.03
New.ReferenceOTU34228	Conventional	0.193548	0.013	6	Ascomycetes	89.92			No match		Ascomycota;Eurotiomycetes;Onygenales;Myxotrichaceae;Myxotrichium	86.73	Aranae	86.2	Cnidaria	Hydrozoa	Siphonophorae	Apolemiidae	Apolemia	Apolemia	3e-23	Eukaryota	1	Cnidaria	0.24	Hydrozoa	0.21	Siphonophorae	0.13	Prayidae	0.13	Praya	0.12	Praya dubia	0.11	Eukaryota	1	Arthropoda	0.83	Insecta	0.79	Lepidoptera	0.34	Nymphalidae	0.16	Prionus	0.04	Prionus insularis	0.04
New.ReferenceOTU25531	Conventional	0.183396	0.024	7	Ascomycetes	90.83			No match		Ascomycota;Eurotiomycetes;Onygenales;Myxotrichaceae;Myxotrichium	86.9	Ascomycota;Sordariomycetes;Hypocreales;Nectriaceae;Fusarium	86.8	No match						8e-27	Eukaryota	1	Arthropoda	0.61	Insecta	0.54	Coleoptera	0.17	Cerambycidae	0.14	Prionus	0.14	Prionus insularis	0.14	Eukaryota	1	Arthropoda	0.73	Insecta	0.7	Lepidoptera	0.28	Nymphalidae	0.1	Anopheles	0.06	Prionus insularis	0.06
New.ReferenceOTU32722	Conventional	0.16129	0.02	5	Ascomycetes	86.54	Possible Aranae		No match		Ascomycota;Sordariomycetes;Hypocreales;Nectriaceae;Fusarium	86.8			Cnidaria	Hydrozoa	Siphonophorae	Apolemiidae	Apolemia	Apolemia	4e-35	Eukaryota	1	Arthropoda	0.42	Insecta	0.37	Coleoptera	0.24	Cerambycidae	0.22	Prionus	0.22	Prionus insularis	0.22	Eukaryota	1	Arthropoda	0.72	Insecta	0.7	Coleoptera	0.24	Cerambycidae	0.19	Prionus	0.19	Prionus insularis	0.19
New.ReferenceOTU8307	Conventional	0.16129	0.022	5	Ascomycetes	90.22			No match		Ascomycota	87.5			Cnidaria	Hydrozoa	Siphonophorae	Apolemiidae	Apolemia	Apolemia	5e-28	Eukaryota	1	Arthropoda	0.56	Arachnida	0.1	Ixodida	0.06	Ixodidae	0.06	Rhipicephalus	0.06	Rhipicephalus australis	0.06	Eukaryota	1	Arthropoda	0.77	Insecta	0.68	Lepidoptera	0.26	Apidae	0.11	Prionus	0.09	Prionus insularis	0.09
New.ReferenceOTU14240	Conventional	0.16129	0.017	5	Ascomycetes	88.89			No match		Ascomycota;Sordariomycetes;Hypocreales;Nectriaceae;Fusarium;sacchari	88.1			Porifera	Demospongiae	Poecilosclerida	Microcionidae	Clathria	Clathria	1e-25	Eukaryota	1	Arthropoda	0.53	Insecta	0.52	Coleoptera	0.29	Cerambycidae	0.23	Prionus	0.23	Prionus insularis	0.23	Eukaryota	1	Arthropoda	0.68	Insecta	0.68	Coleoptera	0.25	Cerambycidae	0.14	Prionus	0.14	Prionus insularis	0.14
New.ReferenceOTU37797	Conventional	0.16129	0.016	5	Ascomycetes	92.5			No match		Ascomycota;Ascomycota_class_incertae_sedis;Ascomycota_order_incertae_sedis;Pseudeurotiaceae;Pseudogymnoascus;pannorum	90.3			Cnidaria	Hydrozoa	Siphonophorae	Apolemiidae	Apolemia	Apolemia	6e-34	Eukaryota	1	Arthropoda	0.49	Insecta	0.42	Coleoptera	0.25	Cerambycidae	0.23	Prionus	0.23	Prionus insularis	0.23	Eukaryota	1	Arthropoda	0.57	Insecta	0.5	Coleoptera	0.2	Cerambycidae	0.13	Prionus	0.13	Prionus insularis	0.13
New.ReferenceOTU16229	Conventional	0.16129	0.016	5	Ascomycetes	88.65			No match		Ascomycota;Eurotiomycetes;Onygenales;Myxotrichaceae;Myxotrichium;deflexum	86.2			Cnidaria	Hydrozoa	Siphonophorae	Apolemiidae	Apolemia	Apolemia	4e-35	Eukaryota	1	Cnidaria	0.27	Hydrozoa	0.17	Siphonophorae	0.14	Apolemiidae	0.12	Apolemia	0.12	Apolemia rubriversa	0.1	Eukaryota	1	Arthropoda	0.8	Insecta	0.77	Lepidoptera	0.32	Nymphalidae	0.13	Prionus	0.08	Prionus insularis	0.08
New.ReferenceOTU24652	Conventional	0.16129	0.015	5	Ascomycetes	94.44			No match		Ascomycota;Ascomycota_class_incertae_sedis;Ascomycota_order_incertae_sedis;Pseudeurotiaceae;Pseudogymnoascus;pannorum	93.3			Arthropoda	Insecta	Lepidoptera	Nymphalidae	Etcheverrius	Etcheverrius	2e-21	Eukaryota	1	Mollusca	0.34	Gastropoda	0.3	Helicarionidae	0.17	Westracystis	0.09	Westracystis lissus	0.09			Eukaryota	1	Arthropoda	0.78	Insecta	0.72	Lepidoptera	0.29	Nymphalidae	0.14	Colobopyga	0.05	Colobopyga pritchardiae	0.05
New.ReferenceOTU3378	Conventional	0.16129	0.021	5	Ascomycetes	88.79			No match		Ascomycota	87.5	Aranae	86.5	Porifera	Demospongiae	Haplosclerida				2e-12	Eukaryota	1	Cnidaria	0.32	Hydrozoa	0.26	Siphonophorae	0.17	Prayidae	0.17	Praya	0.17	Praya dubia	0.17	Eukaryota	1	Arthropoda	0.7	Insecta	0.67	Lepidoptera	0.2	Nymphalidae	0.09	Colobopyga	0.04	Colobopyga pritchardiae	0.04
New.ReferenceOTU26011	Conventional	0.16129	0.016	5	Ascomycetes	89.35			No match		Ascomycota;Ascomycota_class_incertae_sedis;Ascomycota_order_incertae_sedis;Pseudeurotiaceae;Pseudogymnoascus;pannorum	88.9			Rhodophyta	Florideophyceae	Hapalidiales	Hapalidiaceae	Phymatolithon	Phymatolithon	1e-13	Eukaryota	1	Arthropoda	0.57	Insecta	0.51	Hemiptera	0.05	Aphelocheiridae	0.01	Aphelocheirus	0.01	Aphelocheirus ellipsoideus	0.01	Eukaryota	1	Arthropoda	0.77	Insecta	0.73	Lepidoptera	0.27	Nymphalidae	0.08	Hydra	0.05	Hydra oligactis	0.04
New.ReferenceOTU54	Conventional	0.16129	0.036	5	Arthropods	83.97			No match		Mollusca;Gastropoda;Stylommatophora;Limacidae;Limax	86.5	Arthropoda;Insecta Lepidoptera;Nymphalidae;Napeogenes;sodalis	86.2	Arthropoda	Diplopoda	Julida	Nemasomatidae			3e-23	Eukaryota	1	Arthropoda	0.79	Arachnida	0.25	Araneae	0.18	Araneidae	0.11	Eriophora	0.08	Eriophora ravilla	0.08	Eukaryota	1	Arthropoda	0.88	Insecta	0.7	Lepidoptera	0.34	Papilionidae	0.07	Parnassius	0.05	Bulinus globosus	0.04
New.ReferenceOTU3898	Conventional	0.152298	0.044	6	Arthropods and Ascomycetes	93.8			No match		Aranae	90.7			Cnidaria	Hydrozoa	Anthoathecata	Tubulariidae	Ralpharia	Ralpharia	2e-27	Eukaryota	1	Arthropoda	0.57	Insecta	0.55	Coleoptera	0.31	Cerambycidae	0.29	Prionus	0.29	Prionus insularis	0.29	Eukaryota	1	Arthropoda	0.76	Insecta	0.75	Coleoptera	0.37	Cerambycidae	0.27	Prionus	0.27	Prionus insularis	0.27
New.ReferenceOTU2288	Conventional	0.129032	0.047	4	Ascomycetes	88.1	Possible Annelid		No match		Ascomycota;Lecanoromycetes;Lecanorales;Peltigeraceae;Peltigera;malacea	85.6			Porifera	Demospongiae	Poecilosclerida	Microcionidae	Clathria	Clathria	5e-28	Eukaryota	1	Arthropoda	0.58	Insecta	0.51	Coleoptera	0.21	Cerambycidae	0.2	Prionus	0.2	Prionus insularis	0.2	Eukaryota	1	Arthropoda	0.69	Insecta	0.67	Coleoptera	0.2	Cerambycidae	0.16	Prionus	0.15	Prionus insularis	0.15
New.ReferenceOTU2276	Conventional	0.129032	0.036	4	Ascomycetes	88.31			No match		Ascomycota	86.4			Cnidaria	Hydrozoa	Siphonophorae	Apolemiidae	Apolemia	Apolemia	4e-35	Eukaryota	1	Arthropoda	0.54	Insecta	0.5	Coleoptera	0.27	Cerambycidae	0.26	Prionus	0.26	Prionus insularis	0.26	Eukaryota	1	Arthropoda	0.78	Insecta	0.73	Coleoptera	0.32	Cerambycidae	0.17	Prionus	0.17	Prionus insularis	0.17
New.ReferenceOTU24739	Conventional	0.129032	0.041	4	Ascomycetes	90.52			No match		Ascomycota;Eurotiomycetes;Eurotiales;Trichocomaceae;Talaromyces;trachyspermus	87.8			Porifera	Demospongiae	Poecilosclerida	Microcionidae	Ophlitaspongia	Ophlitaspongia	7e-15	Eukaryota	1	Arthropoda	0.74	Insecta	0.67	Lepidoptera	0.22	Lycaenidae	0.14	Tongeia	0.04	Tongeia filicaudis	0.04	Eukaryota	1	Arthropoda	0.89	Insecta	0.86	Lepidoptera	0.44	Nymphalidae	0.12	Drosophila	0.03	Cephaloleia ornatrix	0.02
New.ReferenceOTU10479	Conventional	0.129032	0.041	4	Ascomycetes	87.58			No match		Aranae	88.1			Arthropoda	Insecta	Diptera	Sciaridae	Claustropyga	Claustropyga	1e-25	Eukaryota	1	Porifera	0.11	Demospongiae	0.11	Haplosclerida	0.03	Lubomirskiidae	0.02	Rezinkovia	0.02	Rezinkovia echinata	0.02	Eukaryota	1	Arthropoda	0.72	Insecta	0.64	Lepidoptera	0.22	Nymphalidae	0.08	Prionus	0.05	Prionus insularis	0.05
New.ReferenceOTU16208	Conventional	0.129032	0.041	4	Ascomycetes	87.8			No match		Ascomycota;Sordariomycetes;Sordariomycetes_incertae_sedis;Sordariomycetes_family_incertae_sedis;Arthrosporium;hyalospora	86.9	Aranae	85.2	Porifera	Demospongiae	Poecilosclerida	Microcionidae	Clathria	Clathria	2e-21	Eukaryota	1	Porifera	0.11	Homoscleromorpha	0.02	Homosclerophorida	0.02	Plakinidae	0.02	Pseudocorticium	0.02	Pseudocorticium jarrei	0.02	Eukaryota	1	Arthropoda	0.82	Insecta	0.77	Lepidoptera	0.49	Nymphalidae	0.23	Parnassius	0.04	Scopalina canariensis	0.02
New.ReferenceOTU24823	Conventional	0.129032	0.046	4	Ascomycetes	88.99			No match		Ascomycota;Eurotiomycetes;Eurotiales;Trichocomaceae;Talaromyces;trachyspermus	87.8			Cnidaria	Anthozoa	Alcyonacea	Plexauridae	Paraplexaura	Paraplexaura	3e-26	Eukaryota	1	Arthropoda	0.56	Insecta	0.53	Coleoptera	0.26	Cerambycidae	0.19	Prionus	0.19	Prionus insularis	0.19	Eukaryota	1	Arthropoda	0.69	Insecta	0.64	Lepidoptera	0.31	Nymphalidae	0.09	Prionus	0.06	Prionus insularis	0.06
New.ReferenceOTU43249	Conventional	0.129032	0.039	4	Ascomycetes	88.57			No match		Ascomycota;Sordariomycetes;Hypocreales;Nectriaceae;Calonectria;colhounii	87.4	Ascomycota;Eurotiomycetes;Eurotiales Trichocomaceae;Talaromyces;trachyspermus	87.3	No match						1e-10	Eukaryota	1	Arthropoda	0.79	Insecta	0.66	Coleoptera	0.28	Cerambycidae	0.28	Prionus	0.28	Prionus insularis	0.28	Eukaryota	1	Arthropoda	0.87	Insecta	0.79	Coleoptera	0.26	Cerambycidae	0.22	Prionus	0.21	Prionus insularis	0.21
New.ReferenceOTU8624	Conventional	0.129032	0.043	4	Ascomycetes	90.31			No match		Ascomycota;Ascomycota_class_incertae_sedis;Ascomycota_order_incertae_sedis;Ascomycota_family_incertae_sedis;Verticillium;nonalfalfae	89.6	Ascomycota;Sordariomycetes;Hypocreales;Bionectriaaceae;Emericellopsis;minima	89.5	Arthropoda	Insecta	Coleoptera	Carabidae	Abacetus	Abacetus	5e-25	Eukaryota	1	Cnidaria	0.36	Hydrozoa	0.19	Siphonophorae	0.08	Agalmatidae	0.05	Marrus	0.05	Marrus orthocanna	0.05	Eukaryota	1	Arthropoda	0.77	Insecta	0.75	Diptera	0.32	Apidae	0.08	Anopheles	0.05	Marrus orthocanna	0.04
New.ReferenceOTU28360	Conventional	0.129032	0.05	4	Ascomycetes	88.61			No match		Ascomycota;Eurotiomycetes;Onygenales;Myxotrichaceae;Myxotrichium;deflexum	88.4	Aranae and Leotiomycetes	86.2	Arthropoda	Insecta	Lepidoptera	Geometridae	Erastria	Erastria	9e-33	Eukaryota	1	Arthropoda	0.61	Insecta	0.56	Lepidoptera	0.16	Nymphalidae	0.11	Ypthima	0.03	Ypthima akragas	0.03	Eukaryota	1	Arthropoda	0.93	Insecta	0.88	Lepidoptera	0.45	Nymphalidae	0.14	Rondotia	0.06	Rondotia menciana	0.06
New.ReferenceOTU34203	Conventional	0.129032	0.037	4	Ascomycetes	90.74	Possible hemiptera		No match		Aranae	87.2	Ascomycota;Eurotiomycetes;Onygenales;Myxotrichaceae;Myxotrichium;deflexum	87.2	Arthropoda	Arachnida	Araneae	Gnaphosidae	Herpyllus	Herpyllus	4e-35	Eukaryota	1	Cnidaria	0.16	Hydrozoa	0.07	Siphonophorae	0.04	Prayidae	0.02	Praya	0.02	Praya reticulata	0.02	Eukaryota	1	Arthropoda	0.76	Insecta	0.68	Lepidoptera	0.37	Nymphalidae	0.17	Sarcophaga	0.03	Proterebia afra	0.03
New.ReferenceOTU3725	Conventional	0.129032	0.05	4	Ascomycetes	90			No match		Ascomycota;Leotiomycetes;Leotiomycetes_order_Incertae_sedis;Leotiomycetes_family_incertae_sedis;Leohumicola;terminalis	87.7			Arthropoda	Arachnida	Araneae	Selenopidae	Anyphops	Anyphops	1e-28	Eukaryota	1	Arthropoda	0.7	Insecta	0.69	Hemiptera	0.31	Halimococcidae	0.29	Colobopyga	0.29	Colobopyga pritchardiae	0.29	Eukaryota	1	Arthropoda	0.78	Insecta	0.73	Coleoptera	0.17	Halimococcidae	0.12	Colobopyga	0.12	Colobopyga pritchardiae	0.12
New.ReferenceOTU11938	Conventional	0.129032	0.047	4	Ascomycetes	88.85			No match		Ascomycota;Sordariomycetes	89.3			No match						8e-101	Eukaryota	1	Arthropoda	0.65	Insecta	0.6	Hemiptera	0.31	Halimococcidae	0.28	Colobopyga	0.28	Colobopyga pritchardiae	0.28	Eukaryota	1	Arthropoda	0.74	Insecta	0.7	Lepidoptera	0.35	Papilionidae	0.11	Parnassius	0.06	Colobopyga pritchardiae	0.06
[truncated: 2 more columns]
